# Supplementary material for: N-Butyl-4-chloro­benzamide
Source: Acta Crystallogr Sect E Struct Rep Online. 2008 Nov 13;64(Pt 12):o2322–3. doi: 10.1107/S1600536808036313 (PMC2960128; doi:10.1107/S1600536808036313)
Supplement: Supplementary file 1 [file e-64-o2322-sup1.cif]

##############################################################################
###                                                                        ###
###        Electronic paper (Acta Crystallographica Section E)             ###
###                                                                        ###
##############################################################################
#                                                                            #
# This CIF contains the data in a paper accepted for publication in Acta     #
# Crystallographica Section E. It conforms to the requirements of Notes      #
# for Authors for Section E, and has been peer reviewed under the auspices   #
# of the IUCr Commission on Journals.                                        #
#                                                                            #
# Full details of the Crystallographic Information File format               #
# are given in the paper "The Crystallographic Information File (CIF):       #
# a New Standard Archive File for Crystallography" by S. R. Hall, F. H.      #
# Allen and I. D. Brown [Acta Cryst. (1991), A47, 655-685].                  #
#                                                                            #
# The current version of the core CIF dictionary is obtainable from          #
# ftp://ftp.iucr.org/pub/cif_core.dic. The current version number is 2.4.    #
#                                                                            #
# Software is freely available for graphical display of the structure(s) in  #
# this CIF.  For information consult the CIF home page http://www.iucr.org/  #
# cif/home.html                                                              #
#                                                                            #
# This file may be used for bona fide research purposes within the           #
# scientific community so long as proper attribution is given to the journal # 
# article from which it was obtained.                                        #
#                                                                            #
##############################################################################
                                             
data_global
_audit_creation_method     SHELXL-97
_journal_date_recd_electronic     2008-10-11
_journal_date_accepted     2008-11-06
_journal_name_full     'Acta Crystallographica, Section E'
_journal_year     2008
_journal_volume     64
_journal_issue     12
_journal_page_first     o2322
_journal_page_last     o2323
_journal_paper_category     QO
_journal_coeditor_code     SG2272
_publ_contact_author_name     'Dr Aamer Saeed'
_publ_contact_author_address
;
Department of Chemistry,
Quaid-I-Azam University,
Islamabad 45320,
Pakistan
;
_publ_contact_author_email     'aamersaeed@yahoo.com'
_publ_contact_author_fax     '+92 51 90643231'
_publ_contact_author_phone     '+92 51 90642241'
_publ_section_title
;
<i>N</i>-Butyl-4-chlorobenzamide
;
loop_
    _publ_author_name
    _publ_author_address
    'Saeed, Aamer'
;
Department of Chemistry,
Quaid-i-Azam University,
Islamabad 45320,
Pakistan
;
    'Khera, Rasheed Ahmad'
;
Department of Chemistry,
Quaid-i-Azam University,
Islamabad 45320,
Pakistan
;
    'Abbas, Naeem'
;
Department of Chemistry,
Quaid-i-Azam University,
Islamabad 45320,
Pakistan
;
    'Simpson, Jim'
;
Department of Chemistry
University of Otago
PO Box 56
Dunedin
New Zealand
;
    'Stanley, Roderick G.'
;
Department of Chemistry
University of Otago
PO Box 56
Dunedin
New Zealand
;
data_I
_chemical_name_systematic
;
N-Butyl-4-chlorobenzamide
;
_chemical_name_common     ?
_chemical_formula_moiety     'C11 H14 Cl N O'
_chemical_formula_sum     'C11 H14 Cl N O'
_chemical_formula_iupac     'C11 H14 Cl N O'
_chemical_formula_weight     211.68
_chemical_melting_point     ?
_symmetry_cell_setting     triclinic
_symmetry_space_group_name_H-M     'P -1'
_symmetry_space_group_name_Hall     '-P 1'
loop_
    _symmetry_equiv_pos_as_xyz
    'x, y, z'
    '-x, -y, -z'
_cell_length_a     5.1702(4)
_cell_length_b     7.8979(5)
_cell_length_c     13.2978(9)
_cell_angle_alpha     89.275(3)
_cell_angle_beta     84.863(4)
_cell_angle_gamma     77.165(4)
_cell_volume     527.29(6)
_cell_formula_units_Z     2
_cell_measurement_reflns_used     3494
_cell_measurement_theta_min     5.290
_cell_measurement_theta_max     66.147
_cell_measurement_temperature     81(2)
_exptl_crystal_description     'irregular fragment'
_exptl_crystal_colour     colourless
_exptl_crystal_size_max     0.42
_exptl_crystal_size_mid     0.30
_exptl_crystal_size_min     0.08
_exptl_crystal_density_diffrn     1.333
_exptl_crystal_density_meas     ?
_exptl_crystal_density_method     'not measured'
_exptl_crystal_F_000     224
_exptl_absorpt_coefficient_mu     0.328
_exptl_absorpt_correction_type     multi-scan
_exptl_absorpt_process_details     '(SADABS; Bruker, 2006)'
_exptl_absorpt_correction_T_min     0.820
_exptl_absorpt_correction_T_max     0.974
_exptl_special_details
;
;
_diffrn_ambient_temperature     81(2)
_diffrn_radiation_type     MoK\a
_diffrn_radiation_wavelength     0.71073
_diffrn_radiation_source     'fine-focus sealed tube'
_diffrn_radiation_monochromator     graphite
_diffrn_measurement_device_type     'Bruker APEXII CCD area-detector'
_diffrn_measurement_method     \w
_diffrn_detector_area_resol_mean     ?
_diffrn_reflns_number     6632
_diffrn_reflns_av_R_equivalents     0.0170
_diffrn_reflns_av_sigmaI/netI     0.0256
_diffrn_reflns_theta_min     3.07
_diffrn_reflns_theta_max     33.07
_diffrn_reflns_theta_full     28.00
_diffrn_measured_fraction_theta_max     0.866
_diffrn_measured_fraction_theta_full     0.983
_diffrn_reflns_limit_h_min     -7
_diffrn_reflns_limit_h_max     6
_diffrn_reflns_limit_k_min     -11
_diffrn_reflns_limit_k_max     11
_diffrn_reflns_limit_l_min     -20
_diffrn_reflns_limit_l_max     20
_diffrn_standards_number     0
_diffrn_standards_interval_count     ?
_diffrn_standards_interval_time     ?
_diffrn_standards_decay_%     ?
_refine_special_details
;
 Refinement of F^2^ against ALL reflections.  The weighted R-factor wR and
 goodness of fit S are based on F^2^, conventional R-factors R are based
 on F, with F set to zero for negative F^2^. The threshold expression of
 F^2^ > 2sigma(F^2^) is used only for calculating R-factors(gt) etc. and is
 not relevant to the choice of reflections for refinement.  R-factors based
 on F^2^ are statistically about twice as large as those based on F, and R-
 factors based on ALL data will be even larger.
;
_reflns_number_total     3445
_reflns_number_gt     3050
_reflns_threshold_expression     I>2\s(I)
_refine_ls_structure_factor_coef     Fsqd
_refine_ls_matrix_type     full
_refine_ls_R_factor_all     0.0374
_refine_ls_R_factor_gt     0.0325
_refine_ls_wR_factor_gt     0.0869
_refine_ls_wR_factor_ref     0.0900
_refine_ls_goodness_of_fit_ref     1.040
_refine_ls_restrained_S_all     1.040
_refine_ls_number_reflns     3445
_refine_ls_number_parameters     132
_refine_ls_number_restraints     0
_refine_ls_hydrogen_treatment     mixed
_refine_ls_weighting_scheme     calc
_refine_ls_weighting_details
          'calc w=1/[\s^2^(Fo^2^)+(0.0471P)^2^+0.125P] where P=(Fo^2^+2Fc^2^)/3'
_atom_sites_solution_hydrogens     geom
_atom_sites_solution_primary     direct
_atom_sites_solution_secondary     difmap
_refine_ls_shift/su_max     0.002
_refine_ls_shift/su_max_lt     0.001
_refine_ls_shift/su_mean     0.000
_refine_diff_density_max     0.434
_refine_diff_density_min     -0.224
_refine_ls_extinction_method     none
_refine_ls_extinction_coef     ?
loop_
    _atom_type_symbol
    _atom_type_description
    _atom_type_scat_dispersion_real
    _atom_type_scat_dispersion_imag
    _atom_type_scat_source
    'C' 'C' 0.0033 0.0016
                         'International Tables Vol C Tables 4.2.6.8 and 6.1.1.4'
    'H' 'H' 0.0000 0.0000
                         'International Tables Vol C Tables 4.2.6.8 and 6.1.1.4'
    'N' 'N' 0.0061 0.0033
                         'International Tables Vol C Tables 4.2.6.8 and 6.1.1.4'
    'O' 'O' 0.0106 0.0060
                         'International Tables Vol C Tables 4.2.6.8 and 6.1.1.4'
    'Cl' 'Cl' 0.1484 0.1585
                         'International Tables Vol C Tables 4.2.6.8 and 6.1.1.4'
_computing_data_collection     'APEX2 (Bruker, 2006)'
_computing_cell_refinement     'APEX2 (Bruker, 2006) and SAINT (Bruker, 2006)'
_computing_data_reduction     'SAINT (Bruker, 2006)'
_computing_structure_solution     'SHELXS97 (Sheldrick, 2008)'
_computing_structure_refinement
;
SHELXL97 (Sheldrick, 2008) and TITAN (Hunter & Simpson, 1999)
;
_computing_molecular_graphics
;
ORTEP-3 (Farrugia, 1997) and Mercury (Macrae <i>et al.</i>,
2006)
;
_computing_publication_material
;
SHELXL97 (Sheldrick, 2008), enCIFer (Allen <i>et al.</i>,
2004), PLATON (Spek, 2003)
and publCIF (Westrip, 2008)
;
loop_
    _atom_site_type_symbol
    _atom_site_label
    _atom_site_fract_x
    _atom_site_fract_y
    _atom_site_fract_z
    _atom_site_U_iso_or_equiv
    _atom_site_adp_type
    _atom_site_calc_flag
    _atom_site_refinement_flags
    _atom_site_occupancy
    _atom_site_disorder_assembly
    _atom_site_disorder_group
    N N1 0.51637(16) 0.82511(10) -0.10915(6) 0.01587(15) Uani d . 1 . .
    H HN1 0.662(3) 0.8260(18) -0.0876(11) 0.026(3) Uiso d . 1 . .
    C C1 0.31476(17) 0.79695(10) -0.04475(6) 0.01281(15) Uani d . 1 . .
    O O1 0.08420(13) 0.81551(8) -0.06861(5) 0.01616(14) Uani d . 1 . .
    C C2 0.38267(17) 0.73835(10) 0.05917(6) 0.01257(15) Uani d . 1 . .
    C C3 0.18549(19) 0.78474(11) 0.13885(7) 0.01611(17) Uani d . 1 . .
    H H3 0.0169 0.8545 0.1262 0.019 Uiso calc R 1 . .
    C C4 0.2331(2) 0.73001(12) 0.23650(7) 0.01847(18) Uani d . 1 . .
    H H4 0.0995 0.7631 0.2908 0.022 Uiso calc R 1 . .
    C C5 0.4800(2) 0.62579(11) 0.25329(7) 0.01667(17) Uani d . 1 . .
    Cl Cl1 0.54360(5) 0.55693(3) 0.375283(17) 0.02530(8) Uani d . 1 . .
    C C6 0.67765(19) 0.57568(12) 0.17528(7) 0.01740(17) Uani d . 1 . .
    H H6 0.8439 0.5027 0.1879 0.021 Uiso calc R 1 . .
    C C7 0.62886(18) 0.63406(11) 0.07801(7) 0.01532(16) Uani d . 1 . .
    H H7 0.7642 0.6026 0.0241 0.018 Uiso calc R 1 . .
    C C8 0.47533(19) 0.87979(13) -0.21289(7) 0.01730(17) Uani d . 1 . .
    H H8A 0.4281 1.0082 -0.2152 0.021 Uiso calc R 1 . .
    H H8B 0.3242 0.8363 -0.2352 0.021 Uiso calc R 1 . .
    C C9 0.72100(18) 0.81319(12) -0.28494(7) 0.01526(16) Uani d . 1 . .
    H H9A 0.7664 0.6847 -0.2840 0.018 Uiso calc R 1 . .
    H H9B 0.8733 0.8549 -0.2623 0.018 Uiso calc R 1 . .
    C C10 0.67469(19) 0.87506(12) -0.39261(7) 0.01705(17) Uani d . 1 . .
    H H10A 0.5112 0.8435 -0.4123 0.020 Uiso calc R 1 . .
    H H10B 0.6458 1.0032 -0.3943 0.020 Uiso calc R 1 . .
    C C11 0.9070(2) 0.79692(14) -0.46899(8) 0.02213(19) Uani d . 1 . .
    H H11A 1.0696 0.8277 -0.4500 0.033 Uiso calc R 1 . .
    H H11B 0.8691 0.8425 -0.5363 0.033 Uiso calc R 1 . .
    H H11C 0.9317 0.6703 -0.4698 0.033 Uiso calc R 1 . .
loop_
    _atom_site_aniso_label
    _atom_site_aniso_U_11
    _atom_site_aniso_U_22
    _atom_site_aniso_U_33
    _atom_site_aniso_U_12
    _atom_site_aniso_U_13
    _atom_site_aniso_U_23
    N1 0.0106(3) 0.0251(4) 0.0134(3) -0.0064(3) -0.0033(3) 0.0048(3)
    C1 0.0120(4) 0.0133(3) 0.0131(4) -0.0024(3) -0.0018(3) 0.0006(3)
    O1 0.0097(3) 0.0217(3) 0.0170(3) -0.0028(2) -0.0029(2) 0.0024(2)
    C2 0.0115(4) 0.0138(3) 0.0131(4) -0.0038(3) -0.0025(3) 0.0013(3)
    C3 0.0132(4) 0.0188(4) 0.0154(4) -0.0017(3) -0.0005(3) 0.0009(3)
    C4 0.0185(4) 0.0224(4) 0.0140(4) -0.0043(3) 0.0006(3) 0.0006(3)
    C5 0.0213(4) 0.0170(4) 0.0138(4) -0.0074(3) -0.0055(3) 0.0036(3)
    Cl1 0.03326(15) 0.02986(13) 0.01517(12) -0.00986(10) -0.00874(9) 0.00705(8)
    C6 0.0160(4) 0.0180(4) 0.0184(4) -0.0030(3) -0.0058(3) 0.0038(3)
    C7 0.0117(4) 0.0177(4) 0.0159(4) -0.0019(3) -0.0015(3) 0.0016(3)
    C8 0.0121(4) 0.0261(4) 0.0137(4) -0.0040(3) -0.0022(3) 0.0059(3)
    C9 0.0115(4) 0.0202(4) 0.0143(4) -0.0034(3) -0.0028(3) 0.0018(3)
    C10 0.0138(4) 0.0230(4) 0.0139(4) -0.0032(3) -0.0020(3) 0.0029(3)
    C11 0.0185(5) 0.0300(5) 0.0170(4) -0.0043(4) 0.0006(3) -0.0014(3)
_geom_special_details
;
 All esds (except the esd in the dihedral angle between two l.s. planes)
 are estimated using the full covariance matrix.  The cell esds are taken
 into account individually in the estimation of esds in distances, angles
 and torsion angles; correlations between esds in cell parameters are only
 used when they are defined by crystal symmetry.  An approximate (isotropic)
 treatment of cell esds is used for estimating esds involving l.s. planes.
;
loop_
    _geom_bond_atom_site_label_1
    _geom_bond_atom_site_label_2
    _geom_bond_site_symmetry_2
    _geom_bond_distance
    _geom_bond_publ_flag
    N1 C1 . 1.3446(12) ?
    N1 C8 . 1.4598(11) ?
    N1 HN1 . 0.831(15) ?
    C1 O1 . 1.2378(11) ?
    C1 C2 . 1.4984(12) ?
    C2 C3 . 1.3952(12) ?
    C2 C7 . 1.3955(12) ?
    C3 C4 . 1.3891(13) ?
    C3 H3 . 0.9500 ?
    C4 C5 . 1.3918(13) ?
    C4 H4 . 0.9500 ?
    C5 C6 . 1.3848(14) ?
    C5 Cl1 . 1.7405(9) ?
    C6 C7 . 1.3931(12) ?
    C6 H6 . 0.9500 ?
    C7 H7 . 0.9500 ?
    C8 C9 . 1.5185(13) ?
    C8 H8A . 0.9900 ?
    C8 H8B . 0.9900 ?
    C9 C10 . 1.5290(12) ?
    C9 H9A . 0.9900 ?
    C9 H9B . 0.9900 ?
    C10 C11 . 1.5242(13) ?
    C10 H10A . 0.9900 ?
    C10 H10B . 0.9900 ?
    C11 H11A . 0.9800 ?
    C11 H11B . 0.9800 ?
    C11 H11C . 0.9800 ?
loop_
    _geom_angle_atom_site_label_1
    _geom_angle_atom_site_label_2
    _geom_angle_atom_site_label_3
    _geom_angle_site_symmetry_1
    _geom_angle_site_symmetry_3
    _geom_angle
    _geom_angle_publ_flag
    C1 N1 C8 . . 121.48(8) ?
    C1 N1 HN1 . . 119.5(10) ?
    C8 N1 HN1 . . 118.4(10) ?
    O1 C1 N1 . . 122.89(8) ?
    O1 C1 C2 . . 120.60(8) ?
    N1 C1 C2 . . 116.51(8) ?
    C3 C2 C7 . . 119.40(8) ?
    C3 C2 C1 . . 117.87(8) ?
    C7 C2 C1 . . 122.67(8) ?
    C4 C3 C2 . . 120.71(8) ?
    C4 C3 H3 . . 119.6 ?
    C2 C3 H3 . . 119.6 ?
    C3 C4 C5 . . 118.78(9) ?
    C3 C4 H4 . . 120.6 ?
    C5 C4 H4 . . 120.6 ?
    C6 C5 C4 . . 121.65(8) ?
    C6 C5 Cl1 . . 118.96(7) ?
    C4 C5 Cl1 . . 119.39(7) ?
    C5 C6 C7 . . 118.95(8) ?
    C5 C6 H6 . . 120.5 ?
    C7 C6 H6 . . 120.5 ?
    C6 C7 C2 . . 120.49(9) ?
    C6 C7 H7 . . 119.8 ?
    C2 C7 H7 . . 119.8 ?
    N1 C8 C9 . . 112.18(7) ?
    N1 C8 H8A . . 109.2 ?
    C9 C8 H8A . . 109.2 ?
    N1 C8 H8B . . 109.2 ?
    C9 C8 H8B . . 109.2 ?
    H8A C8 H8B . . 107.9 ?
    C8 C9 C10 . . 111.15(7) ?
    C8 C9 H9A . . 109.4 ?
    C10 C9 H9A . . 109.4 ?
    C8 C9 H9B . . 109.4 ?
    C10 C9 H9B . . 109.4 ?
    H9A C9 H9B . . 108.0 ?
    C11 C10 C9 . . 112.75(8) ?
    C11 C10 H10A . . 109.0 ?
    C9 C10 H10A . . 109.0 ?
    C11 C10 H10B . . 109.0 ?
    C9 C10 H10B . . 109.0 ?
    H10A C10 H10B . . 107.8 ?
    C10 C11 H11A . . 109.5 ?
    C10 C11 H11B . . 109.5 ?
    H11A C11 H11B . . 109.5 ?
    C10 C11 H11C . . 109.5 ?
    H11A C11 H11C . . 109.5 ?
    H11B C11 H11C . . 109.5 ?
loop_
    _geom_torsion_atom_site_label_1
    _geom_torsion_atom_site_label_2
    _geom_torsion_atom_site_label_3
    _geom_torsion_atom_site_label_4
    _geom_torsion_site_symmetry_1
    _geom_torsion_site_symmetry_2
    _geom_torsion_site_symmetry_3
    _geom_torsion_site_symmetry_4
    _geom_torsion
    _geom_torsion_publ_flag
    C8 N1 C1 O1 . . . . -0.14(13) ?
    C8 N1 C1 C2 . . . . 179.00(8) ?
    O1 C1 C2 C3 . . . . -30.72(12) ?
    N1 C1 C2 C3 . . . . 150.11(8) ?
    O1 C1 C2 C7 . . . . 146.41(9) ?
    N1 C1 C2 C7 . . . . -32.76(12) ?
    C7 C2 C3 C4 . . . . 0.79(13) ?
    C1 C2 C3 C4 . . . . 178.01(8) ?
    C2 C3 C4 C5 . . . . -0.92(14) ?
    C3 C4 C5 C6 . . . . -0.10(14) ?
    C3 C4 C5 Cl1 . . . . 179.68(7) ?
    C4 C5 C6 C7 . . . . 1.22(14) ?
    Cl1 C5 C6 C7 . . . . -178.56(7) ?
    C5 C6 C7 C2 . . . . -1.35(13) ?
    C3 C2 C7 C6 . . . . 0.37(13) ?
    C1 C2 C7 C6 . . . . -176.72(8) ?
    C1 N1 C8 C9 . . . . -149.00(8) ?
    N1 C8 C9 C10 . . . . -178.91(7) ?
    C8 C9 C10 C11 . . . . -174.52(8) ?
loop_
    _geom_hbond_atom_site_label_D
    _geom_hbond_atom_site_label_H
    _geom_hbond_atom_site_label_A
    _geom_hbond_site_symmetry_A
    _geom_hbond_distance_DH
    _geom_hbond_distance_HA
    _geom_hbond_distance_DA
    _geom_hbond_angle_DHA
    N1 HN1 O1 1_655 0.831(15) 2.203(15) 3.0164(10) 166.3(13)
    C3 H3 O1 2_575 0.95 2.66 3.3146(11) 126.7
    C8 H8A Cg1 2_655 0.99 2.84 3.697(16) 145
