# Supplementary material for: N-Butyl-4-chloro­benzamide
Source: Acta Crystallogr Sect E Struct Rep Online. 2008 Nov 13;64(Pt 12):o2322–3. doi: 10.1107/S1600536808036313 (PMC2960128; doi:10.1107/S1600536808036313)
Supplement: Supplementary file 2 [file e-64-o2322-Isup2.hkl]

# 
# h,k,l, Fc-squared, Fo-squared, sigma(Fo-squared) and status flag 
# 
data_I
_shelx_title ' RA60 in P-1' 
_shelx_refln_list_code          4 
_shelx_F_calc_maximum      120.06 
_exptl_crystal_F_000       224.00 
_reflns_d_resolution_high  0.6512 
 
loop_ 
 _symmetry_equiv_pos_as_xyz 
 'x, y, z' 
 '-x, -y, -z' 
 
_cell_length_a     5.1702 
_cell_length_b     7.8979 
_cell_length_c    13.2978 
_cell_angle_alpha  89.275 
_cell_angle_beta   84.863 
_cell_angle_gamma  77.165 
 
_shelx_F_squared_multiplier     1.000 
 
loop_ 
 _refln_index_h 
 _refln_index_k 
 _refln_index_l 
 _refln_F_squared_calc 
 _refln_F_squared_meas 
 _refln_F_squared_sigma 
 _refln_observed_status 
   1   0   0     3698.12     3505.91     36.61 o 
   2   0   0      343.31      359.32      2.81 o 
   3   0   0       84.28       81.38      1.25 o 
   4   0   0       28.06       26.74      0.90 o 
   5   0   0      218.53      220.64      6.17 o 
  -5   1   0       14.86       15.31      1.16 o 
  -4   1   0        0.65        1.19      0.53 o 
  -3   1   0       39.83       41.58      2.65 o 
  -2   1   0      508.12      514.33      5.59 o 
  -1   1   0      525.74      535.25      4.14 o 
   1   1   0     1252.24     1332.92     16.21 o 
   2   1   0        7.44       10.57      0.35 o 
   3   1   0       33.93       30.96      0.87 o 
   4   1   0       24.24       24.02      0.89 o 
   5   1   0       20.46       21.94      1.55 o 
   6   1   0       38.92       41.52      2.35 o 
  -6   2   0        4.09        5.31      0.88 o 
  -5   2   0        0.04        0.06      0.44 o 
  -4   2   0       48.86       52.09      2.54 o 
  -3   2   0      240.09      251.45      4.58 o 
  -2   2   0      404.11      434.92      5.72 o 
  -1   2   0     1081.89     1115.58      9.65 o 
   0   2   0     1587.22     1678.11     19.54 o 
   1   2   0      196.95      191.75      2.70 o 
   2   2   0      138.89      141.12      1.91 o 
   3   2   0       69.90       83.93      1.37 o 
   4   2   0        0.09        0.08      0.23 o 
   5   2   0       14.09       13.29      1.35 o 
   6   2   0       11.34       12.56      1.50 o 
   7   2   0       54.67       63.77      3.34 o 
  -6   3   0        1.23        1.60      0.76 o 
  -5   3   0      102.08       97.45      2.77 o 
  -4   3   0       39.99       40.02      1.48 o 
  -3   3   0       99.06       95.69      2.26 o 
  -2   3   0      526.61      552.70      7.21 o 
  -1   3   0      999.40     1083.51     15.00 o 
   0   3   0     2500.05     2556.26     27.36 o 
   1   3   0     1084.43     1195.78     35.78 o 
   2   3   0       78.43       99.95      2.92 o 
   3   3   0        0.67        0.85      0.18 o 
   4   3   0        1.38        1.31      0.28 o 
   5   3   0      260.71      269.32      7.64 o 
   6   3   0       10.87        9.30      1.40 o 
   7   3   0       10.14       12.35      1.80 o 
  -6   4   0        1.39        2.56      0.91 o 
  -5   4   0        0.96        0.07      0.53 o 
  -4   4   0       17.68       18.68      1.13 o 
  -3   4   0       20.80       20.89      1.43 o 
  -2   4   0       22.84       19.23      0.56 o 
  -1   4   0       24.44       26.13      0.62 o 
   0   4   0       45.51       46.92      0.87 o 
   1   4   0      437.47      464.20      7.30 o 
   2   4   0      821.48      882.21     13.86 o 
   3   4   0       22.13       23.11      0.63 o 
   4   4   0      194.74      188.02      3.25 o 
   5   4   0      371.17      373.32     10.00 o 
   6   4   0      271.88      276.74      8.27 o 
   7   4   0       24.53       32.15      2.49 o 
  -6   5   0       37.10       39.39      2.15 o 
  -5   5   0        0.01        0.28      0.63 o 
  -4   5   0       17.86       19.09      1.22 o 
  -3   5   0       52.66       54.10      4.77 o 
  -2   5   0        4.78        4.38      0.37 o 
  -1   5   0       45.66       60.89      1.15 o 
   0   5   0      698.13      731.91      9.05 o 
   1   5   0       35.23       42.38      0.74 o 
   2   5   0       12.51        7.50      0.47 o 
   3   5   0      153.89      159.35      2.67 o 
   4   5   0       31.83       28.55      1.78 o 
   5   5   0      403.87      394.13     10.59 o 
   6   5   0      122.01      118.38      4.75 o 
   7   5   0       55.49       58.92      3.50 o 
  -5   6   0       17.89       17.21      1.77 o 
  -4   6   0        1.84        1.29      0.62 o 
  -3   6   0        3.93        2.83      0.57 o 
  -2   6   0       10.25       11.45      0.53 o 
  -1   6   0       10.38        9.03      0.46 o 
   0   6   0        2.31        2.99      0.30 o 
   1   6   0      187.80      189.49      5.40 o 
   2   6   0        1.55        1.63      0.19 o 
   3   6   0       27.39       23.60      1.55 o 
   4   6   0        8.46        8.33      1.17 o 
   5   6   0       20.75       18.88      1.80 o 
   6   6   0       48.66       45.75      2.91 o 
   7   6   0       71.24       72.43      3.97 o 
  -5   7   0       21.46       18.02      1.60 o 
  -4   7   0       14.90       12.08      1.22 o 
  -3   7   0        0.25       -0.33      0.43 o 
  -2   7   0        0.02        0.42      0.36 o 
  -1   7   0       47.05       46.00      1.13 o 
   0   7   0       21.88       22.11      0.97 o 
   1   7   0      214.03      215.75      3.13 o 
   2   7   0      135.59      131.09      2.17 o 
   3   7   0       26.01       27.22      1.74 o 
   4   7   0      272.20      267.22      7.67 o 
   5   7   0       81.30       76.86      3.62 o 
   6   7   0       25.02       26.86      2.44 o 
  -4   8   0        2.74        2.89      0.93 o 
  -3   8   0        1.86        1.43      0.65 o 
  -2   8   0        2.77        3.48      0.61 o 
  -1   8   0        0.20        0.27      0.50 o 
   0   8   0       60.11       60.82      1.69 o 
   1   8   0        0.73        1.62      0.43 o 
   2   8   0       18.62       17.82      1.01 o 
   3   8   0       57.20       57.49      1.73 o 
   4   8   0       24.81       21.18      1.84 o 
   5   8   0      114.51      113.84      4.68 o 
   6   8   0       24.52       27.85      2.57 o 
  -3   9   0        0.44        0.75      0.72 o 
  -2   9   0        5.51        5.53      0.79 o 
  -1   9   0       15.72       16.36      2.11 o 
   0   9   0       19.53       19.68      1.26 o 
   1   9   0       15.33       14.42      0.73 o 
   2   9   0        1.51        1.77      0.53 o 
   3   9   0        8.05        7.50      0.63 o 
   4   9   0        6.16        5.70      0.79 o 
   5   9   0        8.67        6.96      0.89 o 
  -2  10   0       25.16       20.94      2.04 o 
  -1  10   0       64.30       61.68      3.22 o 
   0  10   0        0.68        0.64      1.07 o 
   1  10   0       18.28       20.86      1.66 o 
   2  10   0       16.05       14.68      0.84 o 
   3  10   0        0.00        0.09      0.37 o 
   4  10   0        6.03        7.25      0.95 o 
   5  10   0       30.12       27.54      1.53 o 
   0  11   0       67.09       68.15      2.82 o 
   1  11   0        9.18        8.12      0.95 o 
   2  11   0        4.63        4.27      0.74 o 
   3  11   0        1.11        1.39      0.86 o 
   4  11   0        1.01        0.79      0.67 o 
  -4 -11   1        4.25        4.07      0.86 o 
  -3 -11   1        0.10        0.22      0.47 o 
  -2 -11   1        0.78        1.43      0.60 o 
  -1 -11   1        0.85        0.45      0.58 o 
   0 -11   1       34.79       30.56      1.54 o 
  -5 -10   1        0.66        0.38      0.64 o 
  -4 -10   1        1.98        3.30      0.56 o 
  -3 -10   1        3.31        2.25      0.49 o 
  -2 -10   1        0.94        1.25      0.40 o 
  -1 -10   1        2.13        2.50      0.57 o 
   0 -10   1        8.74        7.29      0.85 o 
   1 -10   1       31.34       29.54      1.46 o 
   2 -10   1       16.16       16.18      1.81 o 
  -6  -9   1       89.16       75.58      3.01 o 
  -5  -9   1       21.63       16.61      3.26 o 
  -4  -9   1        0.18        0.14      0.47 o 
  -3  -9   1        2.31        1.85      0.41 o 
  -2  -9   1       25.08       25.36      0.92 o 
  -1  -9   1        0.86        0.84      0.33 o 
   0  -9   1      117.63      108.51      2.94 o 
   1  -9   1       96.26       97.89      2.51 o 
   2  -9   1       52.72       51.06      2.60 o 
   3  -9   1       13.78       11.97      1.26 o 
  -6  -8   1        0.05        0.18      1.01 o 
  -5  -8   1       39.77       38.26      2.63 o 
  -4  -8   1        4.03        4.11      0.62 o 
  -3  -8   1        6.80        7.39      0.71 o 
  -2  -8   1       17.76       16.66      0.98 o 
  -1  -8   1       48.54       50.78      1.46 o 
   0  -8   1       12.27       13.84      0.69 o 
   1  -8   1       41.77       44.48      1.48 o 
   2  -8   1       99.79       99.31      2.49 o 
   3  -8   1       74.10       65.21      3.06 o 
   4  -8   1        0.83       -0.05      0.69 o 
  -6  -7   1        2.32        1.11      0.97 o 
  -5  -7   1        6.00        5.20      1.19 o 
  -4  -7   1       55.47       54.13      2.71 o 
  -3  -7   1       10.11        9.34      0.93 o 
  -2  -7   1        0.02        0.22      0.52 o 
  -1  -7   1      114.31      110.91      1.94 o 
   0  -7   1       14.86       12.57      0.64 o 
   1  -7   1       56.70       52.23      1.21 o 
   2  -7   1       68.31       67.78      2.63 o 
   3  -7   1        2.70        1.67      0.59 o 
   4  -7   1       19.60       19.13      1.42 o 
   5  -7   1        1.63        1.19      0.94 o 
  -6  -6   1      144.09      137.06      5.35 o 
  -5  -6   1       26.55       29.24      2.13 o 
  -4  -6   1      177.22      175.42      5.55 o 
  -3  -6   1       61.04       60.82      2.58 o 
  -2  -6   1      227.26      228.85      3.64 o 
  -1  -6   1        2.55        0.95      0.22 o 
   0  -6   1       82.53       69.81      1.33 o 
   1  -6   1       22.22       25.13      1.00 o 
   2  -6   1        0.50        1.99      0.30 o 
   3  -6   1        0.26       -0.33      0.36 o 
   4  -6   1        3.77        3.02      0.72 o 
   5  -6   1       25.22       25.24      1.66 o 
  -7  -5   1        0.03       -0.62      0.93 o 
  -6  -5   1        1.91        2.25      1.01 o 
  -5  -5   1       39.16       38.95      2.37 o 
  -4  -5   1      498.04      514.28     12.75 o 
  -3  -5   1      279.11      285.10      7.50 o 
  -2  -5   1      218.95      212.42      2.78 o 
  -1  -5   1      164.94      160.91      2.26 o 
   0  -5   1      198.01      202.33      2.85 o 
   1  -5   1       62.32       67.54      1.25 o 
   2  -5   1        0.15        0.09      0.24 o 
   3  -5   1        3.85        5.86      1.96 o 
   4  -5   1       52.96       50.76      4.35 o 
   5  -5   1       15.74       16.70      1.35 o 
   6  -5   1       15.55       15.87      2.21 o 
  -7  -4   1        1.06        1.05      1.08 o 
  -6  -4   1      185.53      181.46      6.19 o 
  -5  -4   1        0.06        0.13      0.58 o 
  -4  -4   1       19.05       17.59      1.38 o 
  -3  -4   1      259.74      248.93      6.57 o 
  -2  -4   1        8.99       13.17      0.97 o 
  -1  -4   1      244.55      249.93      3.21 o 
   0  -4   1        9.07        8.84      0.39 o 
   1  -4   1        7.45        5.51      0.32 o 
   2  -4   1        5.54        4.51      0.45 o 
   3  -4   1       68.37       71.04      2.06 o 
   4  -4   1        1.13        2.03      0.54 o 
   5  -4   1       57.74       56.16      6.88 o 
   6  -4   1        1.81        1.76      0.85 o 
  -7  -3   1       25.48       25.72      2.29 o 
  -6  -3   1      123.24      123.90      4.66 o 
  -5  -3   1      543.24      562.53     13.96 o 
  -4  -3   1      325.88      322.87      8.41 o 
  -3  -3   1      121.80      120.05      2.28 o 
  -2  -3   1      312.88      317.61      7.63 o 
  -1  -3   1       78.47       95.38      1.43 o 
   0  -3   1      184.67      188.90      2.11 o 
   1  -3   1      435.15      496.94      5.81 o 
   2  -3   1       77.52      102.19      2.07 o 
   3  -3   1       24.86       29.60      1.23 o 
   4  -3   1       39.59       43.39      1.54 o 
   5  -3   1        1.12        1.59      0.59 o 
   6  -3   1       19.81       22.15      1.78 o 
   7  -3   1       18.42       23.34      2.49 o 
  -7  -2   1       15.59       17.47      1.91 o 
  -6  -2   1       55.99       61.20      3.01 o 
  -5  -2   1      641.65      649.27     15.66 o 
  -4  -2   1      904.53      889.55     20.35 o 
  -3  -2   1        0.30        0.05      0.12 o 
  -2  -2   1      257.43      267.41      3.38 o 
  -1  -2   1      430.24      456.72      9.68 o 
   0  -2   1      852.95      876.36      8.82 o 
   1  -2   1      109.49      116.78      1.48 o 
   2  -2   1       12.99       11.16      0.36 o 
   3  -2   1        1.22        2.89      0.38 o 
   4  -2   1      189.65      194.97      3.98 o 
   5  -2   1        0.32        0.12      0.45 o 
   6  -2   1        5.55        6.02      0.95 o 
  -6  -1   1       31.13       35.02      2.15 o 
  -5  -1   1      122.79      118.32      4.05 o 
  -4  -1   1      195.37      185.70      5.22 o 
  -3  -1   1       17.72       17.63      1.07 o 
  -2  -1   1      358.04      378.43      3.96 o 
  -1  -1   1     1655.66     1768.23     26.97 o 
   1  -1   1     3476.29     3373.95     29.56 o 
   2  -1   1      825.83      909.97      8.49 o 
   3  -1   1      476.06      489.58     11.60 o 
   4  -1   1       15.82       16.29      0.69 o 
   5  -1   1      173.21      173.14      3.83 o 
  -5   0   1        0.27       -0.03      0.45 o 
  -4   0   1       20.39       19.68      0.75 o 
  -3   0   1       85.98       97.07      1.70 o 
  -2   0   1        3.14        5.34      0.36 o 
  -1   0   1      160.57      170.49      1.86 o 
   1   0   1      282.15      279.31      2.73 o 
   2   0   1      534.99      534.42      4.35 o 
   3   0   1      716.17      772.27      8.37 o 
   4   0   1       61.02       61.68      1.16 o 
   5   0   1       14.83       14.93      1.18 o 
  -5   1   1       37.95       41.71      1.80 o 
  -4   1   1        0.09        0.67      0.27 o 
  -3   1   1      600.61      597.89      7.87 o 
  -2   1   1        7.83       10.97      0.32 o 
  -1   1   1      725.38      753.50      6.30 o 
   0   1   1      254.83      270.00      4.11 o 
   1   1   1       15.22       14.86      0.33 o 
   2   1   1     1582.64     1620.87     17.00 o 
   3   1   1      173.77      171.91      4.07 o 
   4   1   1      192.75      190.90      3.57 o 
   5   1   1       75.00       73.88      1.91 o 
  -6   2   1       25.49       31.29      1.71 o 
  -5   2   1      105.39      110.70      4.49 o 
  -4   2   1      124.40      127.75      3.53 o 
  -3   2   1       52.32       49.94      1.42 o 
  -2   2   1      285.43      261.58      3.59 o 
  -1   2   1      136.26      127.18      1.18 o 
   0   2   1    10366.29     9694.24     98.52 o 
   1   2   1    14414.57    13879.54    210.24 o 
   2   2   1      855.33      939.27     11.34 o 
   3   2   1       79.91       70.99      1.50 o 
   4   2   1       12.35       12.59      0.65 o 
   5   2   1      110.20      103.88      2.35 o 
   6   2   1       31.09       31.79      2.08 o 
  -6   3   1        5.20        5.92      1.00 o 
  -5   3   1       13.98       15.30      1.50 o 
  -4   3   1        1.53        1.92      0.48 o 
  -3   3   1       70.01       69.35      1.83 o 
  -2   3   1      181.19      179.17      2.62 o 
  -1   3   1      129.11      128.16      1.81 o 
   0   3   1      111.58      113.31      1.84 o 
   1   3   1     1403.57     1485.71     51.65 o 
   2   3   1       76.31       81.82      3.49 o 
   3   3   1       11.31       11.44      0.42 o 
   4   3   1       39.41       41.48      2.54 o 
   5   3   1        0.00        0.34      0.32 o 
   6   3   1       33.90       34.47      2.28 o 
   7   3   1       52.37       49.44      3.01 o 
  -6   4   1        1.65        2.27      0.89 o 
  -5   4   1        2.80        2.87      1.36 o 
  -4   4   1        2.83        4.67      0.69 o 
  -3   4   1      198.78      199.49      6.20 o 
  -2   4   1       52.63       57.25      1.23 o 
  -1   4   1      717.27      735.29      9.04 o 
   0   4   1        0.70        0.35      0.11 o 
   1   4   1       98.61      118.67      2.16 o 
   2   4   1      417.38      435.19      7.10 o 
   3   4   1        0.04        0.10      0.17 o 
   4   4   1        0.01        0.34      0.28 o 
   5   4   1       52.08       50.53      1.53 o 
   6   4   1        2.42        3.03      1.00 o 
   7   4   1        0.86        0.80      0.97 o 
  -6   5   1        0.23        0.41      1.38 o 
  -5   5   1       10.37        6.19      0.97 o 
  -4   5   1       33.70       34.12      1.52 o 
  -3   5   1       48.50       45.70      1.57 o 
  -2   5   1       76.88       76.08      1.38 o 
  -1   5   1      274.09      282.66      3.81 o 
   0   5   1     1164.94     1196.40     14.43 o 
   1   5   1       24.80       22.57      0.66 o 
   2   5   1      290.28      319.44      5.39 o 
   3   5   1       80.01       91.64      1.94 o 
   4   5   1        1.85        1.48      0.29 o 
   5   5   1       38.92       41.14      2.37 o 
   6   5   1       62.98       61.65      3.24 o 
   7   5   1       12.88       13.58      1.95 o 
  -5   6   1        0.02        0.72      0.75 o 
  -4   6   1       12.30       11.79      1.77 o 
  -3   6   1        5.52        4.50      0.67 o 
  -2   6   1       59.57       56.21      1.56 o 
  -1   6   1        4.25        5.10      0.35 o 
   0   6   1        2.45        2.07      0.32 o 
   1   6   1       11.78       14.25      0.80 o 
   2   6   1      817.64      826.97     13.17 o 
   3   6   1      179.31      192.42      3.57 o 
   4   6   1      114.12      114.96      4.12 o 
   5   6   1       71.88       71.94      3.33 o 
   6   6   1      163.23      162.54      5.91 o 
   7   6   1      103.21      106.76      4.93 o 
  -5   7   1        7.11        8.01      1.27 o 
  -4   7   1        0.08        0.20      0.62 o 
  -3   7   1       35.34       35.96      1.61 o 
  -2   7   1        3.31        3.11      0.53 o 
  -1   7   1        0.35       -0.09      0.27 o 
   0   7   1      187.84      198.51      2.91 o 
   1   7   1       78.02       76.60      1.47 o 
   2   7   1       28.24       31.06      0.90 o 
   3   7   1       50.98       49.58      2.33 o 
   4   7   1       28.43       29.45      1.99 o 
   5   7   1       94.77       89.57      3.90 o 
   6   7   1       95.63      105.19      4.64 o 
  -4   8   1        0.10        0.64      0.76 o 
  -3   8   1        6.68        8.50      1.09 o 
  -2   8   1        0.01       -0.06      0.40 o 
  -1   8   1        0.56        0.36      0.39 o 
   0   8   1        6.49        5.56      0.70 o 
   1   8   1      138.70      132.26      2.52 o 
   2   8   1       18.81       19.40      0.75 o 
   3   8   1       16.29       17.82      0.79 o 
   4   8   1        1.10        0.76      0.70 o 
   5   8   1        2.92        0.20      0.86 o 
   6   8   1        0.53       -0.07      0.97 o 
  -3   9   1        0.97        0.92      1.01 o 
  -2   9   1        2.87        2.52      0.65 o 
  -1   9   1       14.44       14.38      1.02 o 
   0   9   1       12.20       12.83      0.91 o 
   1   9   1       22.65       24.79      0.89 o 
   2   9   1      206.64      209.82      3.34 o 
   3   9   1        6.02        6.34      0.61 o 
   4   9   1       34.78       34.34      1.47 o 
   5   9   1       47.21       48.19      2.98 o 
  -2  10   1        0.10        0.07      0.64 o 
  -1  10   1        0.01       -0.36      0.49 o 
   0  10   1       10.54        8.91      0.91 o 
   1  10   1        0.51        0.30      0.45 o 
   2  10   1        0.10        0.15      0.41 o 
   3  10   1        8.18        8.77      0.72 o 
   4  10   1        7.15        8.82      1.26 o 
   5  10   1       32.64       30.70      1.38 o 
   0  11   1        2.70        2.96      0.74 o 
   1  11   1       17.03       17.39      1.24 o 
   2  11   1        4.13        3.50      0.69 o 
   3  11   1        3.34        3.65      0.75 o 
   4  11   1        0.13        0.33      0.95 o 
  -4 -11   2       50.54       56.79      2.13 o 
  -3 -11   2       20.67       21.76      1.12 o 
  -2 -11   2       17.47       19.88      1.56 o 
  -1 -11   2        2.67        2.81      0.71 o 
   0 -11   2        3.08        4.47      0.82 o 
  -5 -10   2       13.54       16.19      1.50 o 
  -4 -10   2        0.09        0.19      0.54 o 
  -3 -10   2       39.89       40.02      1.30 o 
  -2 -10   2       14.83       14.40      0.84 o 
  -1 -10   2        9.14       10.12      0.89 o 
   0 -10   2        0.20        0.60      0.50 o 
   1 -10   2        2.10        0.86      0.60 o 
   2 -10   2        0.04        0.07      0.61 o 
  -6  -9   2        0.99       -0.80      0.80 o 
  -5  -9   2        3.27        3.21      0.73 o 
  -4  -9   2       17.20       18.40      1.14 o 
  -3  -9   2       15.39       15.75      1.02 o 
  -2  -9   2        0.78        0.46      0.33 o 
  -1  -9   2        0.94        0.06      0.38 o 
   0  -9   2       10.85       10.57      0.70 o 
   1  -9   2       44.79       41.87      1.72 o 
   2  -9   2       65.62       60.96      2.82 o 
   3  -9   2       27.70       28.96      1.75 o 
  -6  -8   2       22.41       23.16      2.47 o 
  -5  -8   2        0.65        0.11      0.49 o 
  -4  -8   2       30.06       30.49      1.31 o 
  -3  -8   2       12.36       11.37      1.14 o 
  -2  -8   2        0.19        0.75      0.28 o 
  -1  -8   2        4.56        5.82      0.50 o 
   0  -8   2       23.14       21.87      0.81 o 
   1  -8   2        8.14        7.96      0.58 o 
   2  -8   2      113.42      106.33      3.68 o 
   3  -8   2        4.45        4.36      0.84 o 
   4  -8   2       70.57       73.72      2.73 o 
  -6  -7   2       15.60       17.70      2.11 o 
  -5  -7   2       92.80       91.58      4.03 o 
  -4  -7   2        1.90        1.38      0.77 o 
  -3  -7   2        2.32        3.23      0.51 o 
  -2  -7   2       26.43       26.45      1.31 o 
  -1  -7   2       13.34       13.24      0.66 o 
   0  -7   2       77.19       73.28      2.38 o 
   1  -7   2      212.44      202.89      3.13 o 
   2  -7   2      128.44      126.69      2.77 o 
   3  -7   2       58.52       55.27      1.99 o 
   4  -7   2        0.39        0.63      0.66 o 
   5  -7   2       31.82       28.71      2.65 o 
  -6  -6   2        4.17        3.20      1.14 o 
  -5  -6   2       50.44       45.27      2.60 o 
  -4  -6   2       12.37       12.36      1.40 o 
  -3  -6   2        5.66        5.86      0.93 o 
  -2  -6   2       44.04       45.28      1.35 o 
  -1  -6   2       98.22       94.05      1.65 o 
   0  -6   2       11.58       11.94      0.59 o 
   1  -6   2      140.91      147.15      2.83 o 
   2  -6   2       31.89       31.27      1.08 o 
   3  -6   2      295.85      272.44      4.94 o 
   4  -6   2       36.73       34.06      1.99 o 
   5  -6   2       33.08       35.83      1.93 o 
  -7  -5   2       51.67       55.30      3.41 o 
  -6  -5   2       19.26       19.24      2.01 o 
  -5  -5   2       20.22       18.22      1.76 o 
  -4  -5   2      127.70      131.72      4.48 o 
  -3  -5   2        0.35        1.28      0.49 o 
  -2  -5   2        0.39        1.02      0.30 o 
  -1  -5   2       81.24       81.85      1.33 o 
   0  -5   2      240.67      232.91      3.22 o 
   1  -5   2        9.12        6.50      0.38 o 
   2  -5   2      271.84      252.57      4.44 o 
   3  -5   2       28.58       26.57      1.19 o 
   4  -5   2       69.50       64.60      5.22 o 
   5  -5   2        0.30        0.24      0.79 o 
   6  -5   2        2.25        0.55      1.24 o 
  -7  -4   2        2.85        2.95      1.17 o 
  -6  -4   2       85.90       79.19      3.69 o 
  -5  -4   2       17.52       17.12      1.62 o 
  -4  -4   2      139.19      139.92      4.52 o 
  -3  -4   2      223.33      225.50      6.10 o 
  -2  -4   2      357.93      347.08      9.41 o 
  -1  -4   2      149.28      145.02      1.99 o 
   0  -4   2      301.68      271.86      4.86 o 
   1  -4   2       57.45       42.72      0.79 o 
   2  -4   2       33.22       38.30      0.92 o 
   3  -4   2        0.37        0.19      0.32 o 
   4  -4   2       16.34       14.27      1.74 o 
   5  -4   2       13.14       15.28      1.23 o 
   6  -4   2        0.70        0.27      1.11 o 
  -7  -3   2        0.01       -0.31      0.91 o 
  -6  -3   2        0.49       -0.06      0.74 o 
  -5  -3   2       51.61       47.76      2.46 o 
  -4  -3   2      479.09      455.95      7.64 o 
  -3  -3   2      632.04      661.94     10.59 o 
  -2  -3   2      786.19      778.13     19.52 o 
  -1  -3   2      396.34      394.05      5.34 o 
   0  -3   2       17.76       16.58      0.32 o 
   1  -3   2      426.61      452.13      5.33 o 
   2  -3   2       69.82       72.26      2.13 o 
   3  -3   2       28.04       36.47      1.49 o 
   4  -3   2       43.41       28.97      1.21 o 
   5  -3   2       94.04       95.12      3.46 o 
   6  -3   2        3.24        1.64      0.76 o 
   7  -3   2       37.82       36.83      3.02 o 
  -7  -2   2       19.39       17.63      1.97 o 
  -6  -2   2       43.58       49.78      2.71 o 
  -5  -2   2      140.58      133.97      4.52 o 
  -4  -2   2       85.25       82.63      3.03 o 
  -3  -2   2       83.92       85.67      1.65 o 
  -2  -2   2      170.61      170.37      2.70 o 
  -1  -2   2       95.70       94.15      1.96 o 
   0  -2   2      191.68      193.67      2.36 o 
   1  -2   2        4.04        5.06      0.39 o 
   2  -2   2      119.15      117.32      1.83 o 
   3  -2   2       71.54       77.37      1.50 o 
   4  -2   2        3.62        3.34      0.41 o 
   5  -2   2       48.20       45.06      1.72 o 
   6  -2   2       27.48       29.60      1.73 o 
  -6  -1   2       30.43       30.82      2.05 o 
  -5  -1   2      591.51      586.12     14.17 o 
  -4  -1   2      483.58      481.86     11.59 o 
  -3  -1   2      591.10      581.15     13.33 o 
  -2  -1   2      708.85      762.58      9.12 o 
  -1  -1   2       91.11       81.69      1.34 o 
   0  -1   2       17.64       21.09      0.63 o 
   1  -1   2        3.99        1.86      0.13 o 
   2  -1   2      581.32      697.33      7.28 o 
   3  -1   2        0.91        0.16      0.29 o 
   4  -1   2       58.07       64.42      1.43 o 
   5  -1   2        0.02       -0.01      0.31 o 
  -5   0   2       86.20       81.28      2.31 o 
  -4   0   2     1739.28     1680.67     26.39 o 
  -3   0   2      296.86      280.40      3.98 o 
  -2   0   2       25.88       35.80      0.50 o 
  -1   0   2       19.07       23.94      0.34 o 
   1   0   2     1400.28     1424.47     18.72 o 
   2   0   2       93.04      100.63      1.56 o 
   3   0   2       31.20       40.41      0.92 o 
   4   0   2      106.71      103.48      2.29 o 
   5   0   2       95.75       94.27      3.12 o 
  -6   1   2       73.14       77.08      3.86 o 
  -5   1   2        0.02        0.10      0.39 o 
  -4   1   2      116.41      111.91      2.07 o 
  -3   1   2        7.02        7.87      0.43 o 
  -2   1   2       79.47       85.83      1.14 o 
  -1   1   2       24.42       16.04      0.23 o 
   0   1   2      208.50      223.42      4.62 o 
   1   1   2      549.23      539.97      5.99 o 
   2   1   2     1753.70     1885.05     19.71 o 
   3   1   2      584.63      630.08      9.46 o 
   4   1   2       42.75       42.57      1.26 o 
   5   1   2      135.01      131.27      2.83 o 
   6   1   2       36.18       36.80      1.92 o 
  -6   2   2       54.93       61.29      4.48 o 
  -5   2   2      121.04      123.81      3.13 o 
  -4   2   2      111.37      106.45      2.87 o 
  -3   2   2        0.55        1.32      0.33 o 
  -2   2   2      122.44      134.84      2.02 o 
  -1   2   2      108.93      121.76      1.59 o 
   0   2   2      271.16      305.70      3.74 o 
   1   2   2       47.90       53.80      0.90 o 
   2   2   2      117.53      158.97      2.31 o 
   3   2   2      475.86      486.80      7.43 o 
   4   2   2      263.65      288.41      5.30 o 
   5   2   2        0.44        0.22      0.33 o 
   6   2   2       42.73       38.64      1.49 o 
  -6   3   2        0.72        0.11      1.08 o 
  -5   3   2        3.31        2.98      0.69 o 
  -4   3   2       54.17       52.57      2.01 o 
  -3   3   2      346.36      330.16      4.64 o 
  -2   3   2      402.36      381.63      6.27 o 
  -1   3   2      113.85      114.05      1.97 o 
   0   3   2      593.42      599.69      6.39 o 
   1   3   2       10.47        5.11      0.31 o 
   2   3   2      381.91      363.37      6.00 o 
   3   3   2      462.45      474.10      7.26 o 
   4   3   2      431.44      441.75      7.00 o 
   5   3   2       15.62       14.28      0.81 o 
   6   3   2       37.30       36.86      1.40 o 
  -6   4   2        0.71        1.25      1.22 o 
  -5   4   2       80.95       91.06      2.78 o 
  -4   4   2       64.32       66.12      2.08 o 
  -3   4   2      107.13      102.41      2.48 o 
  -2   4   2      232.44      220.15      2.67 o 
  -1   4   2       28.00       21.75      0.71 o 
   0   4   2      765.28      796.59      8.48 o 
   1   4   2     2981.14     3183.55     70.62 o 
   2   4   2     2364.34     2431.33     42.55 o 
   3   4   2      163.17      163.06      3.38 o 
   4   4   2        0.23        0.17      0.25 o 
   5   4   2       81.01       79.81      7.01 o 
   6   4   2        2.31        2.32      0.90 o 
   7   4   2       26.55       30.70      2.37 o 
  -5   5   2        1.21        1.68      0.81 o 
  -4   5   2       86.32       89.65      2.68 o 
  -3   5   2       45.40       44.35      1.57 o 
  -2   5   2       27.26       28.04      1.25 o 
  -1   5   2      130.46      123.49      2.34 o 
   0   5   2        0.28        0.56      0.15 o 
   1   5   2      495.17      491.92      6.06 o 
   2   5   2      257.25      256.31      4.46 o 
   3   5   2       57.11       59.27      1.47 o 
   4   5   2       19.72       20.26      0.80 o 
   5   5   2       56.79       61.22      2.94 o 
   6   5   2        0.12       -0.10      0.69 o 
   7   5   2       88.35       95.19      4.48 o 
  -5   6   2        3.61        3.48      0.90 o 
  -4   6   2        2.93        3.00      0.72 o 
  -3   6   2       74.64       77.04      2.28 o 
  -2   6   2       61.23       56.59      2.30 o 
  -1   6   2      143.19      142.38      2.12 o 
   0   6   2      148.40      145.71      2.18 o 
   1   6   2        9.69       14.50      0.78 o 
   2   6   2       49.27       48.34      1.04 o 
   3   6   2      147.03      153.05      3.02 o 
   4   6   2       14.23       15.69      1.46 o 
   5   6   2       47.19       49.68      2.74 o 
   6   6   2        9.94        9.87      1.62 o 
   7   6   2        4.76        4.28      1.33 o 
  -5   7   2        9.94        9.02      1.80 o 
  -4   7   2        0.08       -0.54      0.58 o 
  -3   7   2       27.61       25.80      1.39 o 
  -2   7   2       36.83       37.61      1.35 o 
  -1   7   2        3.39        3.69      0.50 o 
   0   7   2      374.89      383.14      5.01 o 
   1   7   2      122.47      128.40      2.10 o 
   2   7   2        3.78        4.28      0.33 o 
   3   7   2      166.18      164.88      3.26 o 
   4   7   2       61.71       59.13      2.82 o 
   5   7   2        9.06        7.70      1.39 o 
   6   7   2        1.65        1.24      0.98 o 
  -4   8   2        6.46        4.32      1.01 o 
  -3   8   2        3.98        5.29      0.88 o 
  -2   8   2        0.03       -0.05      0.42 o 
  -1   8   2       14.91       13.57      0.90 o 
   0   8   2        9.99       10.21      0.76 o 
   1   8   2       16.49       14.87      0.77 o 
   2   8   2      148.86      151.49      2.51 o 
   3   8   2      401.94      378.44      5.24 o 
   4   8   2      155.36      161.96      5.44 o 
   5   8   2       45.31       47.77      2.80 o 
   6   8   2       20.10       25.11      2.44 o 
  -3   9   2        4.44        2.78      0.87 o 
  -2   9   2        2.97        2.53      0.64 o 
  -1   9   2       12.53       10.74      0.91 o 
   0   9   2       23.28       23.82      1.13 o 
   1   9   2       58.33       58.53      1.74 o 
   2   9   2        1.09        0.77      0.34 o 
   3   9   2        0.38       -0.03      0.39 o 
   4   9   2       13.31       11.43      0.78 o 
   5   9   2       50.73       47.71      2.96 o 
  -2  10   2        2.73        0.91      1.04 o 
  -1  10   2        3.80        4.44      0.93 o 
   0  10   2        3.86        2.32      0.61 o 
   1  10   2       73.51       69.19      2.07 o 
   2  10   2       45.04       42.10      1.56 o 
   3  10   2        7.16        8.28      0.72 o 
   4  10   2        4.40        5.27      0.66 o 
   5  10   2        3.53        1.97      0.60 o 
   0  11   2        6.55        5.09      1.73 o 
   1  11   2        1.82        2.20      0.66 o 
   2  11   2       65.21       69.64      2.19 o 
   3  11   2       48.24       51.35      1.89 o 
  -4 -11   3        2.84        1.05      0.97 o 
  -3 -11   3        2.67        1.67      0.58 o 
  -2 -11   3       12.76       13.36      1.11 o 
  -1 -11   3      111.35      116.47      3.00 o 
   0 -11   3       68.46       70.73      3.21 o 
  -5 -10   3        7.57        8.43      1.26 o 
  -4 -10   3       54.76       57.14      2.20 o 
  -3 -10   3      179.18      178.73      3.17 o 
  -2 -10   3      128.18      126.72      2.47 o 
  -1 -10   3       13.09       12.38      0.99 o 
   0 -10   3       50.84       53.40      1.81 o 
   1 -10   3       12.11        9.38      0.97 o 
   2 -10   3       56.45       55.33      2.16 o 
  -5  -9   3        2.28        1.19      0.61 o 
  -4  -9   3       66.29       66.54      2.23 o 
  -3  -9   3       95.36       93.99      3.01 o 
  -2  -9   3       50.63       52.83      1.38 o 
  -1  -9   3       25.51       26.20      1.05 o 
   0  -9   3        3.54        3.99      0.94 o 
   1  -9   3       22.24       23.55      1.23 o 
   2  -9   3       11.39       10.10      1.02 o 
   3  -9   3        0.07        0.55      0.69 o 
  -6  -8   3        2.60        2.74      1.21 o 
  -5  -8   3       21.49       23.79      2.77 o 
  -4  -8   3        9.79        8.44      0.78 o 
  -3  -8   3       26.30       29.65      1.21 o 
  -2  -8   3       75.06       74.98      2.54 o 
  -1  -8   3       88.66       91.28      2.00 o 
   0  -8   3        0.03        0.04      0.25 o 
   1  -8   3       19.07       17.47      0.82 o 
   2  -8   3        2.99        2.97      0.61 o 
   3  -8   3       11.79       12.73      1.21 o 
   4  -8   3        0.70        0.24      1.11 o 
  -6  -7   3        0.69       -0.81      0.88 o 
  -5  -7   3       20.13       19.85      1.99 o 
  -4  -7   3       16.20       13.79      1.51 o 
  -3  -7   3       42.41       40.68      1.33 o 
  -2  -7   3       47.93       46.59      1.44 o 
  -1  -7   3       19.51       20.39      0.73 o 
   0  -7   3       23.89       24.82      0.81 o 
   1  -7   3        0.01        0.14      0.23 o 
   2  -7   3      122.00      111.72      2.17 o 
   3  -7   3       33.58       28.22      1.42 o 
   4  -7   3      142.13      149.11      4.73 o 
   5  -7   3       38.30       38.77      3.01 o 
  -6  -6   3       67.57       73.12      3.79 o 
  -5  -6   3        0.87        1.33      0.80 o 
  -4  -6   3       19.52       22.73      1.70 o 
  -3  -6   3        5.69        3.99      0.49 o 
  -2  -6   3       14.47       14.24      0.73 o 
  -1  -6   3       14.56       14.97      0.72 o 
   0  -6   3       87.82       92.50      1.64 o 
   1  -6   3        5.26        5.88      0.42 o 
   2  -6   3      120.29      115.63      2.12 o 
   3  -6   3       56.37       53.22      1.81 o 
   4  -6   3       52.50       56.38      3.89 o 
   5  -6   3      173.64      191.05      6.76 o 
  -7  -5   3        0.14       -0.62      1.04 o 
  -6  -5   3        5.14        5.18      1.26 o 
  -5  -5   3       25.65       21.46      1.84 o 
  -4  -5   3       30.78       33.16      1.95 o 
  -3  -5   3        4.42        4.14      0.79 o 
  -2  -5   3       95.01       91.19      2.15 o 
  -1  -5   3       11.18       11.06      0.42 o 
   0  -5   3      205.43      211.62      3.08 o 
   1  -5   3      198.93      190.37      2.79 o 
   2  -5   3      244.20      227.05      4.08 o 
   3  -5   3      211.41      199.67      4.12 o 
   4  -5   3        0.02        0.03      0.47 o 
   5  -5   3       34.12       35.45      1.80 o 
   6  -5   3       42.46       37.85      3.03 o 
  -7  -4   3        5.56        2.99      1.28 o 
  -6  -4   3       16.55       15.27      1.78 o 
  -5  -4   3       28.07       24.61      1.80 o 
  -4  -4   3       30.72       32.28      1.85 o 
  -3  -4   3       18.64       25.37      1.46 o 
  -2  -4   3        1.68        2.47      0.33 o 
  -1  -4   3      391.42      403.53      6.43 o 
   0  -4   3        0.57        0.29      0.12 o 
   1  -4   3      233.20      246.43      3.18 o 
   2  -4   3       53.14       58.02      1.19 o 
   3  -4   3      149.74      132.42      3.31 o 
   4  -4   3      372.97      343.21      6.45 o 
   5  -4   3        4.34        4.39      0.82 o 
   6  -4   3       14.73       15.30      2.06 o 
  -7  -3   3       22.16       25.23      2.35 o 
  -6  -3   3       43.78       46.01      2.70 o 
  -5  -3   3        6.54        5.22      1.01 o 
  -4  -3   3        9.29        7.54      1.04 o 
  -3  -3   3       62.74       72.45      1.48 o 
  -1  -3   3       88.16       82.43      1.02 o 
   0  -3   3      340.42      350.83      3.73 o 
   1  -3   3       93.95       89.52      1.35 o 
   2  -3   3      315.37      285.55      3.77 o 
   3  -3   3      114.33      103.25      1.90 o 
   4  -3   3      175.22      161.26      2.82 o 
   5  -3   3       38.88       34.82      1.58 o 
   6  -3   3        9.91       10.23      1.67 o 
   7  -3   3        0.35       -0.80      1.26 o 
  -7  -2   3       66.76       62.85      3.43 o 
  -6  -2   3        3.65        3.09      0.94 o 
  -5  -2   3       12.81       12.33      1.35 o 
  -4  -2   3       11.05       11.88      1.12 o 
  -3  -2   3      164.00      180.00      3.02 o 
  -2  -2   3     1080.25     1125.21     18.51 o 
  -1  -2   3       39.20       40.11      0.91 o 
   0  -2   3     1293.27     1341.34     13.45 o 
   1  -2   3      226.34      212.94      2.72 o 
   2  -2   3       60.56       46.94      0.89 o 
   3  -2   3       48.08       59.68      1.74 o 
   4  -2   3      101.31       90.74      1.84 o 
   5  -2   3       17.16       17.53      0.90 o 
   6  -2   3        0.05        0.73      0.88 o 
  -7  -1   3        1.06       -0.28      0.90 o 
  -6  -1   3        5.57        5.56      1.11 o 
  -5  -1   3      107.03      104.06      3.72 o 
  -4  -1   3        6.28        5.30      0.81 o 
  -3  -1   3      919.49      930.66     20.77 o 
  -2  -1   3     1121.73     1187.89     14.13 o 
  -1  -1   3     1553.51     1588.94     18.06 o 
   0  -1   3        0.11        3.55      0.34 o 
   1  -1   3      460.58      491.89      4.19 o 
   2  -1   3        0.87        2.31      0.26 o 
   3  -1   3       11.89       14.65      0.56 o 
   4  -1   3        0.29        1.33      0.31 o 
   5  -1   3      182.48      156.57      3.30 o 
   6  -1   3       21.66       18.76      1.64 o 
  -6   0   3        0.00       -0.21      0.67 o 
  -5   0   3       89.34       89.03      2.48 o 
  -4   0   3        0.80        0.47      0.34 o 
  -3   0   3        4.02        4.03      0.33 o 
  -2   0   3        0.21        0.09      0.08 o 
  -1   0   3     1350.15     1413.76     14.18 o 
   0   0   3       14.88       14.78      0.46 o 
   1   0   3       18.44       17.08      0.37 o 
   2   0   3       39.35       43.88      1.02 o 
   3   0   3       86.20      104.26      2.13 o 
   4   0   3        0.29        0.20      0.27 o 
   5   0   3       86.62       82.67      2.92 o 
   6   0   3       51.26       49.31      2.39 o 
  -6   1   3        2.11        3.15      1.18 o 
  -5   1   3      236.35      240.36      4.26 o 
  -4   1   3      675.33      660.44      8.84 o 
  -3   1   3      321.96      315.49      4.42 o 
  -2   1   3     1746.56     1777.49     16.92 o 
  -1   1   3      247.91      255.35      2.54 o 
   0   1   3      943.38      984.20     24.97 o 
   1   1   3      103.08      123.24      1.80 o 
   2   1   3       40.99       48.65      1.11 o 
   3   1   3      320.54      396.42      6.22 o 
   4   1   3      120.39      112.66      3.17 o 
   5   1   3        3.09        4.27      0.74 o 
   6   1   3       35.32       39.51      2.06 o 
  -6   2   3        0.19       -0.83      0.83 o 
  -5   2   3        0.15        0.34      0.45 o 
  -4   2   3      539.24      517.34      8.88 o 
  -3   2   3     1200.92     1147.47     17.97 o 
  -2   2   3       84.23       76.40      1.10 o 
  -1   2   3      223.20      253.55      3.13 o 
   0   2   3      228.29      231.72      2.89 o 
   1   2   3       55.82       67.62      0.91 o 
   2   2   3        0.83        0.45      0.13 o 
   3   2   3        1.40        3.38      0.35 o 
   4   2   3       27.24       27.26      0.99 o 
   5   2   3      111.38      113.37      2.68 o 
   6   2   3        5.66        7.39      1.03 o 
  -6   3   3       38.18       40.69      3.05 o 
  -5   3   3       33.94       31.72      1.51 o 
  -4   3   3       19.52       19.12      1.08 o 
  -3   3   3        2.27        2.88      0.31 o 
  -2   3   3       90.40       93.06      1.50 o 
  -1   3   3        5.26        6.24      0.58 o 
   0   3   3      260.37      250.09      3.24 o 
   1   3   3        0.35        0.07      0.11 o 
   2   3   3      174.50      184.69      3.31 o 
   3   3   3     1085.93     1183.79     26.31 o 
   4   3   3        8.47        9.68      0.80 o 
   5   3   3      125.10      123.93      3.35 o 
   6   3   3       36.81       34.35      1.37 o 
  -6   4   3       22.63       15.91      2.36 o 
  -5   4   3      152.29      155.28     10.93 o 
  -4   4   3        7.19        7.16      0.81 o 
  -3   4   3      119.23      118.97      2.75 o 
  -2   4   3       85.90       81.30      1.84 o 
  -1   4   3        5.96        5.73      0.41 o 
   0   4   3       19.27       23.32      0.45 o 
   1   4   3        1.31        0.17      0.15 o 
   2   4   3       54.63       69.45      1.68 o 
   3   4   3        0.86        0.38      0.22 o 
   4   4   3      307.97      312.50      5.21 o 
   5   4   3        5.49        5.89      1.11 o 
   6   4   3       24.19       22.46      1.97 o 
   7   4   3        0.01        0.00      0.81 o 
  -5   5   3        0.20        0.43      0.69 o 
  -4   5   3       49.46       48.84      1.85 o 
  -3   5   3       28.18       25.80      1.28 o 
  -2   5   3      406.67      399.85      8.58 o 
  -1   5   3      448.18      436.67      6.62 o 
   0   5   3      168.25      167.03      3.08 o 
   1   5   3       64.37       58.25      1.37 o 
   2   5   3       79.10       67.01      1.24 o 
   3   5   3       54.37       48.68      1.33 o 
   4   5   3      503.93      529.83      8.27 o 
   5   5   3      151.21      155.98      5.30 o 
   6   5   3        0.27        0.27      0.69 o 
   7   5   3        0.28       -0.38      0.87 o 
  -5   6   3       12.42       15.70      2.26 o 
  -4   6   3       59.78       65.07      3.39 o 
  -3   6   3       12.38       13.49      2.18 o 
  -2   6   3      309.32      298.46      7.95 o 
  -1   6   3       31.44       29.15      1.84 o 
   0   6   3      133.42      125.73      1.93 o 
   1   6   3      324.98      340.60      4.46 o 
   2   6   3      895.12      937.49     11.78 o 
   3   6   3      682.51      675.78     13.97 o 
   4   6   3        1.90        1.96      0.75 o 
   5   6   3       50.98       46.59      2.61 o 
   6   6   3        3.78        7.57      1.39 o 
   7   6   3        0.53        2.04      1.07 o 
  -4   7   3       41.85       45.42      2.03 o 
  -3   7   3       24.39       25.01      1.38 o 
  -2   7   3       75.38       69.84      2.75 o 
  -1   7   3        0.08        0.93      0.35 o 
   0   7   3        4.51        4.35      0.44 o 
   1   7   3       49.58       48.76      1.10 o 
   2   7   3      142.93      143.70      2.01 o 
   3   7   3       99.98      104.38      1.89 o 
   4   7   3        1.12        1.39      0.67 o 
   5   7   3       59.09       59.44      3.08 o 
   6   7   3        3.53        3.09      1.14 o 
  -4   8   3        0.15        1.01      1.21 o 
  -3   8   3       53.58       55.55      2.16 o 
  -2   8   3       19.89       20.91      1.17 o 
  -1   8   3       60.22       58.73      1.75 o 
   0   8   3       49.11       52.28      4.67 o 
   1   8   3        9.76        8.99      0.61 o 
   2   8   3        8.46        7.71      0.46 o 
   3   8   3       38.47       38.26      1.40 o 
   4   8   3      195.66      190.92      6.04 o 
   5   8   3        6.00        5.17      1.17 o 
   6   8   3       32.02       28.98      2.58 o 
  -3   9   3        0.61       -0.51      0.65 o 
  -2   9   3       44.31       44.50      2.37 o 
  -1   9   3        0.40        0.16      0.43 o 
   0   9   3       22.73       22.53      1.83 o 
   1   9   3       84.63       88.87      3.40 o 
   2   9   3        7.26        7.96      0.51 o 
   3   9   3       15.26       14.67      0.90 o 
   4   9   3      115.71      105.54      5.72 o 
   5   9   3        0.81        1.11      0.63 o 
  -2  10   3        5.95        7.56      1.40 o 
  -1  10   3        0.10       -0.02      0.54 o 
   0  10   3        0.00        0.64      0.51 o 
   1  10   3        4.50        4.11      0.68 o 
   2  10   3        1.00        1.54      0.54 o 
   3  10   3      111.25      109.07      2.27 o 
   4  10   3      256.53      241.63      3.98 o 
   5  10   3       64.18       63.65      1.79 o 
   0  11   3        0.10       -0.22      0.77 o 
   1  11   3       19.87       18.81      1.28 o 
   2  11   3        2.58        2.04      0.68 o 
   3  11   3        0.77        0.62      0.61 o 
  -4 -11   4        0.41        0.63      0.90 o 
  -3 -11   4        0.03       -0.09      0.62 o 
  -2 -11   4       82.37       88.26      2.13 o 
  -1 -11   4        1.90        3.18      0.76 o 
   0 -11   4        0.05        0.32      0.62 o 
  -4 -10   4        1.28        1.92      0.82 o 
  -3 -10   4        0.96        1.49      0.48 o 
  -2 -10   4        0.72        0.41      0.42 o 
  -1 -10   4       91.49       90.97      2.45 o 
   0 -10   4       32.13       34.50      1.48 o 
   1 -10   4       19.78       21.10      1.31 o 
   2 -10   4       14.43       13.17      1.25 o 
  -5  -9   4       12.56       12.90      1.10 o 
  -4  -9   4        0.49        0.77      0.53 o 
  -3  -9   4        0.46        0.01      0.44 o 
  -2  -9   4        8.96        8.35      0.75 o 
  -1  -9   4      149.18      149.49      2.72 o 
   0  -9   4      388.83      388.54      5.63 o 
   1  -9   4       50.24       50.74      1.74 o 
   2  -9   4        0.03        0.52      0.86 o 
   3  -9   4        8.84        9.58      1.19 o 
  -5  -8   4        5.16        3.97      0.72 o 
  -4  -8   4       53.60       53.18      1.81 o 
  -3  -8   4      113.16      115.44      4.41 o 
  -2  -8   4      500.06      485.91      8.33 o 
  -1  -8   4       84.68       80.61      1.70 o 
   0  -8   4      123.44      119.16      2.21 o 
   1  -8   4      128.59      131.25      2.40 o 
   2  -8   4       19.91       19.70      1.16 o 
   3  -8   4      154.36      154.63      3.91 o 
   4  -8   4       44.59       47.94      3.22 o 
  -6  -7   4        7.27        9.20      1.76 o 
  -5  -7   4        9.39        9.78      1.14 o 
  -4  -7   4       38.98       41.33      1.43 o 
  -3  -7   4      137.85      145.17      3.01 o 
  -2  -7   4      204.04      210.38      4.05 o 
  -1  -7   4      101.65      102.07      1.87 o 
   0  -7   4        4.95        4.65      0.43 o 
   1  -7   4        4.81        4.98      0.46 o 
   2  -7   4        0.47        0.48      0.30 o 
   3  -7   4       23.55       21.71      2.47 o 
   4  -7   4        2.02        1.52      1.04 o 
  -6  -6   4        5.79        7.64      1.55 o 
  -5  -6   4       51.05       57.25      3.08 o 
  -4  -6   4        8.62       10.63      1.14 o 
  -3  -6   4      100.83      100.13      2.23 o 
  -2  -6   4       28.87       27.29      1.33 o 
  -1  -6   4      380.36      387.68      6.50 o 
   0  -6   4      112.34      120.17      1.99 o 
   1  -6   4       63.85       65.26      1.35 o 
   2  -6   4        8.75        7.29      0.55 o 
   3  -6   4       66.33       70.02      3.62 o 
   4  -6   4        2.26        2.54      0.71 o 
   5  -6   4       10.16       12.16      1.95 o 
  -7  -5   4        4.14        2.37      1.24 o 
  -6  -5   4        2.87        1.32      0.97 o 
  -5  -5   4       10.56       11.45      1.49 o 
  -4  -5   4       70.98       62.85      2.85 o 
  -3  -5   4       24.47       19.00      0.96 o 
  -2  -5   4      197.23      202.69      3.67 o 
  -1  -5   4        0.91        1.30      0.21 o 
   0  -5   4        6.57        7.41      0.34 o 
   1  -5   4        0.00        0.19      0.16 o 
   2  -5   4        0.58        2.02      0.31 o 
   3  -5   4      165.00      151.46      2.69 o 
   4  -5   4       13.52       16.96      1.16 o 
   5  -5   4       93.01       93.63      4.33 o 
   6  -5   4       31.20       37.11      3.08 o 
  -7  -4   4       96.96      106.76      4.76 o 
  -6  -4   4       71.30       76.39      3.65 o 
  -5  -4   4       17.83       17.92      1.67 o 
  -4  -4   4       37.11       35.28      1.99 o 
  -3  -4   4        1.61        0.72      0.46 o 
  -2  -4   4        7.68        6.08      0.41 o 
  -1  -4   4      128.97      141.21      1.71 o 
   0  -4   4      387.73      409.06      5.18 o 
   1  -4   4       13.89       14.85      0.49 o 
   2  -4   4      151.91      157.50      2.39 o 
   3  -4   4       68.46       71.84      1.57 o 
   4  -4   4       85.44       91.29      1.99 o 
   5  -4   4      180.33      197.25      4.50 o 
   6  -4   4      151.69      166.57      6.28 o 
  -7  -3   4       15.60       15.18      1.99 o 
  -6  -3   4       10.93        9.65      1.47 o 
  -5  -3   4       28.73       27.68      1.88 o 
  -4  -3   4        0.62       -0.18      0.46 o 
  -3  -3   4       95.10       99.64      1.90 o 
  -2  -3   4      187.48      194.73      4.09 o 
  -1  -3   4       13.38       13.70      0.37 o 
   0  -3   4      162.60      176.18      2.10 o 
   1  -3   4      602.24      636.69      7.60 o 
   2  -3   4      140.21      140.67      2.11 o 
   3  -3   4      530.54      511.84      6.78 o 
   4  -3   4        8.02        6.28      0.56 o 
   5  -3   4        2.15        3.06      0.53 o 
   6  -3   4       59.29       62.17      3.38 o 
  -7  -2   4        0.75        1.31      1.07 o 
  -6  -2   4        0.94       -0.45      0.74 o 
  -5  -2   4        0.69        0.65      0.60 o 
  -4  -2   4       31.19       33.93      1.78 o 
  -3  -2   4        9.25       15.92      0.60 o 
  -2  -2   4       26.33       36.21      1.63 o 
  -1  -2   4      289.91      287.85      3.73 o 
   0  -2   4      215.40      217.35      3.50 o 
   1  -2   4      206.81      215.44      2.74 o 
   2  -2   4      139.30      154.10      1.89 o 
   3  -2   4       49.53       49.63      1.38 o 
   4  -2   4      356.04      315.95      4.60 o 
   5  -2   4       93.45       88.84      2.00 o 
   6  -2   4        1.58        0.69      0.59 o 
  -6  -1   4       26.99       28.77      2.08 o 
  -5  -1   4        1.25        0.44      0.63 o 
  -4  -1   4        4.54        3.40      0.69 o 
  -3  -1   4        7.54        6.07      0.36 o 
  -2  -1   4      515.93      609.31      8.10 o 
  -1  -1   4       28.43       22.18      0.35 o 
   0  -1   4      620.56      628.61      6.94 o 
   1  -1   4       27.01       24.71      0.42 o 
   2  -1   4      646.52      683.14      7.14 o 
   3  -1   4       79.90       70.81      1.35 o 
   4  -1   4      319.51      288.65      4.21 o 
   5  -1   4      195.84      171.86      3.68 o 
   6  -1   4        0.01        0.29      0.65 o 
  -6   0   4       70.76       80.82      3.33 o 
  -5   0   4        0.02       -0.38      0.38 o 
  -4   0   4       33.56       33.50      1.52 o 
  -3   0   4        0.85        1.62      0.35 o 
  -2   0   4      885.16      917.84     13.44 o 
  -1   0   4      433.15      460.33      7.31 o 
   0   0   4      335.48      350.39      3.48 o 
   1   0   4     1079.59     1110.78     12.02 o 
   2   0   4       13.85        9.30      0.33 o 
   3   0   4      166.59      168.16      2.61 o 
   4   0   4       57.37       41.57      1.71 o 
   5   0   4       11.77        9.59      1.08 o 
   6   0   4        6.51        5.93      1.08 o 
  -6   1   4        1.73        1.42      1.10 o 
  -5   1   4       16.93       16.52      1.05 o 
  -4   1   4       47.63       47.73      1.24 o 
  -3   1   4       52.46       52.54      1.11 o 
  -2   1   4     1264.16     1364.70     13.04 o 
  -1   1   4     1287.01     1355.12     16.83 o 
   0   1   4       66.00       66.03      1.23 o 
   1   1   4      254.06      269.45      3.88 o 
   2   1   4       22.99       17.11      0.91 o 
   3   1   4        6.88        5.40      0.54 o 
   4   1   4        6.10        6.97      0.79 o 
   5   1   4       78.05       75.75      2.71 o 
   6   1   4       53.94       50.07      2.37 o 
   7   1   4       46.80       53.43      2.72 o 
  -6   2   4       17.79       15.27      2.15 o 
  -5   2   4       40.28       44.31      1.71 o 
  -4   2   4        0.54        0.87      0.40 o 
  -3   2   4       21.13       19.60      0.53 o 
  -2   2   4       63.70       62.57      0.93 o 
  -1   2   4      404.87      392.12     25.17 o 
   0   2   4     1139.62     1189.16     19.37 o 
   1   2   4       73.73       80.83      1.24 o 
   2   2   4      170.40      175.07      3.18 o 
   3   2   4      186.82      217.62      4.12 o 
   4   2   4        3.57        7.45      0.58 o 
   5   2   4       13.34       14.41      1.14 o 
   6   2   4      141.03      131.58      4.09 o 
  -6   3   4       67.49       77.83      4.27 o 
  -5   3   4       23.28       28.73      1.49 o 
  -4   3   4      351.04      339.92      6.33 o 
  -3   3   4      293.90      277.29      5.11 o 
  -2   3   4      511.25      486.47      7.55 o 
  -1   3   4      453.34      428.43      6.25 o 
   0   3   4      568.96      601.04      7.13 o 
   1   3   4       94.39       94.03      1.26 o 
   2   3   4       44.29       48.31      1.25 o 
   3   3   4       83.44      100.98      3.26 o 
   4   3   4        0.10        0.30      0.24 o 
   5   3   4        7.05        5.48      0.60 o 
   6   3   4        6.68        7.14      0.98 o 
  -6   4   4        0.17        0.18      1.21 o 
  -5   4   4       28.86       30.09      2.58 o 
  -4   4   4       48.37       45.11      1.68 o 
  -3   4   4      545.75      516.42      8.83 o 
  -2   4   4      697.41      678.24     10.37 o 
  -1   4   4        0.01        0.13      0.17 o 
   0   4   4      421.67      457.07      6.30 o 
   1   4   4        0.02        0.16      0.14 o 
   2   4   4      106.70       97.38      1.59 o 
   3   4   4        2.73        4.97      0.47 o 
   4   4   4        9.42        7.95      0.70 o 
   5   4   4       71.92       76.35      1.97 o 
   6   4   4        6.27        6.40      1.28 o 
  -5   5   4       54.99       54.16      3.44 o 
  -4   5   4        0.68        0.53      0.54 o 
  -3   5   4       11.41       10.99      1.02 o 
  -2   5   4        3.28        2.59      0.47 o 
  -1   5   4        0.00        0.20      0.23 o 
   0   5   4       24.36       27.00      0.62 o 
   1   5   4      233.77      224.50      3.80 o 
   2   5   4        3.64        3.98      0.32 o 
   3   5   4      402.94      418.64      7.15 o 
   4   5   4       82.88       89.65      2.07 o 
   5   5   4       12.61       12.68      1.84 o 
   6   5   4       55.35       52.47      2.96 o 
  -5   6   4       50.61       46.90      3.40 o 
  -4   6   4       69.33       68.55      2.35 o 
  -3   6   4       13.23       14.36      1.05 o 
  -2   6   4       11.67       13.75      0.99 o 
  -1   6   4       19.20       16.98      0.80 o 
   0   6   4        9.90       11.66      0.73 o 
   1   6   4       35.21       32.25      0.82 o 
   2   6   4        0.05       -0.17      0.17 o 
   3   6   4       10.79       12.25      0.69 o 
   4   6   4       44.64       42.81      1.39 o 
   5   6   4       28.05       26.97      2.02 o 
   6   6   4       13.29       14.17      1.81 o 
  -4   7   4       24.51       21.30      1.54 o 
  -3   7   4        1.80        2.04      0.64 o 
  -2   7   4       91.17       89.32      2.99 o 
  -1   7   4      417.88      425.64      6.81 o 
   0   7   4      366.28      360.47      5.83 o 
   1   7   4       10.28        9.72      0.52 o 
   2   7   4       83.54       82.80      1.60 o 
   3   7   4        1.83        0.87      0.27 o 
   4   7   4      109.39      106.69      3.95 o 
   5   7   4      270.00      305.91      8.89 o 
   6   7   4       14.06       15.41      1.90 o 
  -3   8   4        2.48        3.20      0.82 o 
  -2   8   4       53.36       52.08      2.35 o 
  -1   8   4      139.41      136.39      2.96 o 
   0   8   4       47.19       46.81      1.49 o 
   1   8   4       57.81       58.75      1.31 o 
   2   8   4      106.44      114.21      2.49 o 
   3   8   4      416.74      401.28      5.65 o 
   4   8   4       45.58       41.01      1.52 o 
   5   8   4        2.37        2.23      0.98 o 
   6   8   4       14.96       15.11      1.98 o 
  -3   9   4       37.94       38.27      2.67 o 
  -2   9   4        0.02       -0.07      0.77 o 
  -1   9   4       19.49       19.01      1.16 o 
   0   9   4        3.38        3.20      0.70 o 
   1   9   4       28.77       28.66      1.23 o 
   2   9   4       12.33       12.51      0.70 o 
   3   9   4       79.16       74.94      1.98 o 
   4   9   4       26.64       28.32      2.37 o 
   5   9   4       20.25       17.88      1.25 o 
  -2  10   4       28.58       28.01      2.13 o 
  -1  10   4        9.85        9.74      0.99 o 
   0  10   4       21.88       23.09      1.85 o 
   1  10   4        0.31        0.50      0.51 o 
   2  10   4       11.05       11.23      0.97 o 
   3  10   4        1.22        1.46      0.58 o 
   4  10   4      101.19       99.93      2.76 o 
   5  10   4       59.58       63.36      2.26 o 
   0  11   4        0.09        1.36      0.98 o 
   1  11   4        2.49        1.19      0.64 o 
   2  11   4       11.16       10.81      1.06 o 
   3  11   4        0.10       -0.19      0.53 o 
  -4 -11   5       40.60       41.77      2.35 o 
  -3 -11   5        0.44       -0.48      0.69 o 
  -2 -11   5       36.80       37.96      1.41 o 
  -1 -11   5       49.34       51.26      1.93 o 
   0 -11   5        4.43        4.51      1.25 o 
  -4 -10   5        2.19        2.31      0.80 o 
  -3 -10   5        0.87        1.12      0.47 o 
  -2 -10   5       41.79       41.92      2.13 o 
  -1 -10   5      181.84      179.00      3.25 o 
   0 -10   5       18.33       14.32      1.10 o 
   1 -10   5        7.55        6.39      1.24 o 
   2 -10   5       40.20       46.55      2.67 o 
  -5  -9   5        0.00        0.41      1.07 o 
  -4  -9   5       15.04       18.42      2.23 o 
  -3  -9   5        3.94        3.50      0.64 o 
  -2  -9   5       57.94       57.05      1.51 o 
  -1  -9   5       92.21       96.57      2.06 o 
   0  -9   5        3.15        2.90      0.48 o 
   1  -9   5       11.85       12.41      0.97 o 
   2  -9   5       41.81       45.21      1.81 o 
   3  -9   5       84.87       95.48      4.47 o 
  -5  -8   5       28.31       26.24      2.42 o 
  -4  -8   5        0.16        0.15      0.49 o 
  -3  -8   5        0.45        0.37      0.42 o 
  -2  -8   5        7.73        7.03      0.72 o 
  -1  -8   5       34.25       34.40      1.06 o 
   0  -8   5       40.29       40.56      2.30 o 
   1  -8   5       33.53       33.36      1.23 o 
   2  -8   5       26.05       26.39      1.31 o 
   3  -8   5       11.07       10.76      1.13 o 
  -6  -7   5        0.99        0.44      1.07 o 
  -5  -7   5       68.25       68.05      3.57 o 
  -4  -7   5        3.83        3.81      1.12 o 
  -3  -7   5       24.55       27.15      1.36 o 
  -2  -7   5        7.04        9.09      0.69 o 
  -1  -7   5        0.12       -0.02      0.23 o 
   0  -7   5      873.11      861.83     10.91 o 
   1  -7   5      443.10      437.21      5.99 o 
   2  -7   5       95.45       97.02      2.00 o 
   3  -7   5       15.67       13.27      1.14 o 
   4  -7   5        7.34       10.34      1.74 o 
  -6  -6   5       36.89       36.65      2.74 o 
  -5  -6   5       16.98       15.67      0.98 o 
  -4  -6   5       65.83       58.63      1.62 o 
  -3  -6   5       58.79       56.80      1.58 o 
  -2  -6   5      501.31      507.20      8.32 o 
  -1  -6   5      430.38      434.03      7.20 o 
   0  -6   5      196.90      189.28      2.85 o 
   1  -6   5      399.92      392.17      4.53 o 
   2  -6   5      127.44      129.58      2.02 o 
   3  -6   5       86.49       80.84      2.32 o 
   4  -6   5       72.92       75.06      3.62 o 
   5  -6   5       33.94       41.67      3.06 o 
  -6  -5   5       15.73       16.76      1.95 o 
  -5  -5   5        0.24        0.63      0.72 o 
  -4  -5   5       65.17       69.16      3.05 o 
  -3  -5   5       97.77       91.67      2.04 o 
  -2  -5   5      182.95      197.26      3.59 o 
  -1  -5   5      630.52      655.70      7.07 o 
   0  -5   5       15.04       13.99      0.43 o 
   1  -5   5        2.05        2.32      0.26 o 
   2  -5   5        0.09        0.50      0.25 o 
   3  -5   5        5.17        4.99      0.80 o 
   4  -5   5       19.72       17.69      0.95 o 
   5  -5   5        5.73        3.72      1.29 o 
  -7  -4   5        3.40        4.56      1.50 o 
  -6  -4   5        6.00        6.71      1.45 o 
  -5  -4   5      126.31      111.62      4.28 o 
  -4  -4   5       19.21       19.51      1.47 o 
  -3  -4   5      118.80      119.42      2.36 o 
  -2  -4   5       63.75       60.00      1.39 o 
  -1  -4   5      225.81      240.18      3.02 o 
   0  -4   5     1248.32     1322.50     15.71 o 
   1  -4   5        9.54        6.44      0.37 o 
   2  -4   5       31.67       29.90      0.81 o 
   3  -4   5      115.15      112.96      2.43 o 
   4  -4   5       24.48       24.69      0.98 o 
   5  -4   5       27.42       24.19      1.47 o 
   6  -4   5       17.90       19.62      2.36 o 
  -7  -3   5        0.05        0.52      1.07 o 
  -6  -3   5        0.33       -0.11      0.77 o 
  -5  -3   5       20.84       18.67      1.63 o 
  -4  -3   5       64.22       61.69      2.65 o 
  -3  -3   5       30.75       27.83      0.59 o 
  -2  -3   5      307.86      304.08      4.01 o 
  -1  -3   5       48.71       55.81      1.18 o 
   0  -3   5       69.76       70.17      1.17 o 
   1  -3   5        0.01        0.17      0.20 o 
   2  -3   5       66.70       60.05      1.88 o 
   3  -3   5        8.72        6.08      0.47 o 
   4  -3   5        9.47        7.25      0.61 o 
   5  -3   5       10.63       12.31      1.09 o 
   6  -3   5      102.29      111.85      3.21 o 
  -7  -2   5       53.34       60.69      3.41 o 
  -6  -2   5      195.21      214.74      6.76 o 
  -5  -2   5        4.07        4.65      0.96 o 
  -4  -2   5       98.02       97.87      3.43 o 
  -3  -2   5        9.53        7.00      0.38 o 
  -2  -2   5        5.33        7.65      0.26 o 
  -1  -2   5        4.72        2.53      0.23 o 
   0  -2   5     2611.80     2810.92     53.86 o 
   1  -2   5       83.28       93.12      1.36 o 
   2  -2   5      213.42      221.29      2.70 o 
   3  -2   5      138.10      147.90      2.38 o 
   4  -2   5       63.26       68.29      1.54 o 
   5  -2   5      255.81      261.47      6.61 o 
   6  -2   5      126.46      128.55      3.42 o 
  -6  -1   5       28.14       31.42      2.12 o 
  -5  -1   5       57.38       55.86      2.58 o 
  -4  -1   5        4.11        6.07      0.86 o 
  -3  -1   5       23.39       25.70      0.88 o 
  -2  -1   5        3.34        3.80      0.23 o 
  -1  -1   5      140.53      147.27      2.09 o 
   0  -1   5        3.73        3.71      0.27 o 
   1  -1   5      914.44      944.05     32.61 o 
   2  -1   5      182.98      197.51      2.26 o 
   3  -1   5      413.49      414.99      4.60 o 
   4  -1   5      108.05      106.95      2.51 o 
   5  -1   5        3.62        2.03      0.55 o 
   6  -1   5        6.33        6.40      1.17 o 
   7  -1   5       56.19       58.23      3.13 o 
  -5   0   5       44.58       45.28      4.33 o 
  -4   0   5        4.41        5.11      0.62 o 
  -3   0   5        2.27        3.03      0.23 o 
  -2   0   5       58.32       76.35      1.19 o 
  -1   0   5      399.15      395.37      6.79 o 
   0   0   5       15.81       16.16      0.35 o 
   1   0   5      837.89      894.82     13.84 o 
   2   0   5      239.59      249.48      4.08 o 
   3   0   5       45.07       45.86      0.96 o 
   4   0   5      214.68      211.40      3.99 o 
   5   0   5       87.68       81.45      3.03 o 
   6   0   5       79.79       83.92      3.34 o 
   7   0   5       19.99       16.55      1.81 o 
  -6   1   5       57.20       60.87      3.62 o 
  -5   1   5        6.62        6.63      0.78 o 
  -4   1   5        3.39        2.78      0.37 o 
  -3   1   5       19.11       18.02      0.59 o 
  -2   1   5        0.22        2.65      0.14 o 
  -1   1   5      571.06      676.47     13.09 o 
   0   1   5     1147.50     1170.90     14.30 o 
   1   1   5        9.96        7.57      0.57 o 
   2   1   5      356.02      360.45      8.69 o 
   3   1   5      175.06      175.39      3.31 o 
   4   1   5       95.43       78.63      2.57 o 
   5   1   5      459.16      418.73      9.51 o 
   6   1   5       36.59       33.30      1.98 o 
   7   1   5        0.59        1.21      0.93 o 
  -6   2   5       15.76       20.91      2.49 o 
  -5   2   5       79.79       90.64      4.19 o 
  -4   2   5       44.88       51.17      1.22 o 
  -3   2   5        7.95        7.88      0.40 o 
  -2   2   5      181.46      187.73      2.69 o 
  -1   2   5      226.22      215.02      2.91 o 
   0   2   5      276.45      269.49      5.79 o 
   1   2   5      487.79      488.85      6.15 o 
   2   2   5       75.83       65.23      2.15 o 
   4   2   5        2.76        1.18      0.42 o 
   5   2   5       19.62       16.88      1.25 o 
   6   2   5        4.55        3.65      0.91 o 
   7   2   5        0.71        0.18      0.81 o 
  -6   3   5       22.14       27.36      2.87 o 
  -5   3   5        9.09        8.81      1.59 o 
  -4   3   5        5.65        5.99      0.70 o 
  -3   3   5        6.98        6.27      0.58 o 
  -2   3   5       50.97       52.44      1.29 o 
  -1   3   5     1344.82     1426.33     21.31 o 
   0   3   5       20.08       20.73      0.59 o 
   1   3   5      149.31      147.34      2.66 o 
   2   3   5       32.24       26.85      0.65 o 
   3   3   5        0.26       -0.01      0.25 o 
   4   3   5       16.62       19.20      0.84 o 
   5   3   5      124.86      123.64      3.61 o 
   6   3   5       15.91       15.89      1.36 o 
  -5   4   5        2.95        3.09      1.24 o 
  -4   4   5        4.77        6.66      0.78 o 
  -3   4   5        6.85        6.47      0.66 o 
  -2   4   5        0.25        0.25      0.26 o 
  -1   4   5        3.45        4.34      0.38 o 
   0   4   5      919.74      982.88     16.50 o 
   1   4   5       38.19       34.89      1.81 o 
   2   4   5       30.70       29.39      0.72 o 
   3   4   5        4.63        5.37      0.50 o 
   4   4   5       39.86       49.60      1.42 o 
   5   4   5        0.01        0.23      0.33 o 
   6   4   5       74.44       76.84      2.80 o 
  -5   5   5       74.84       81.84      4.35 o 
  -4   5   5       54.54       58.64      2.05 o 
  -3   5   5      136.87      133.15      3.14 o 
  -2   5   5      228.81      226.77      4.80 o 
  -1   5   5       79.37       73.14      1.63 o 
   0   5   5      362.68      378.26      5.54 o 
   1   5   5      177.54      185.51      3.25 o 
   2   5   5        4.73        4.56      0.35 o 
   3   5   5        0.29        0.34      0.25 o 
   4   5   5        8.66        6.50      0.62 o 
   5   5   5        0.75        0.56      0.39 o 
   6   5   5       18.08       18.69      1.90 o 
  -4   6   5        7.42        7.53      0.98 o 
  -3   6   5       76.81       68.81      2.17 o 
  -2   6   5      353.41      350.86      6.08 o 
  -1   6   5      321.94      315.20      5.16 o 
   0   6   5      198.28      217.98      4.19 o 
   1   6   5       32.45       32.02      0.82 o 
   2   6   5       28.54       28.11      1.61 o 
   3   6   5       36.96       33.01      0.91 o 
   4   6   5        2.70        3.35      0.55 o 
   5   6   5       59.56       58.91      2.92 o 
   6   6   5        1.48        2.71      1.01 o 
  -4   7   5        7.52        6.11      1.59 o 
  -3   7   5        3.54        2.76      0.70 o 
  -2   7   5        9.73       11.17      0.91 o 
  -1   7   5       10.46       11.92      0.84 o 
   0   7   5        0.12       -0.15      0.28 o 
   1   7   5      102.95      107.74      1.85 o 
   2   7   5       21.26       18.56      0.95 o 
   3   7   5       50.52       51.44      1.23 o 
   4   7   5       81.78       85.63      2.73 o 
   5   7   5        9.91       10.62      1.50 o 
   6   7   5        7.06        8.69      1.59 o 
  -3   8   5        3.09        2.77      0.80 o 
  -2   8   5        4.44        2.99      0.66 o 
  -1   8   5       12.78       12.97      0.92 o 
   0   8   5       65.84       61.61      1.74 o 
   1   8   5        6.92        7.03      0.69 o 
   2   8   5       46.36       43.94      1.00 o 
   3   8   5        4.92        3.65      0.48 o 
   4   8   5        6.61        9.05      0.83 o 
   5   8   5        0.04       -0.43      0.43 o 
   6   8   5       17.12       16.22      2.05 o 
  -3   9   5       15.17       12.02      1.78 o 
  -2   9   5        4.95        5.07      0.88 o 
  -1   9   5      114.83      117.83      2.87 o 
   0   9   5      361.82      371.82      8.27 o 
   1   9   5       63.14       61.17      2.76 o 
   2   9   5       20.50       22.51      0.92 o 
   3   9   5        4.73        5.87      0.62 o 
   4   9   5        0.38        0.09      0.47 o 
   5   9   5      113.42      117.84      3.09 o 
   6   9   5       52.75       51.98      2.61 o 
  -2  10   5        3.39        5.20      1.32 o 
  -1  10   5       30.37       32.45      1.59 o 
   0  10   5      104.58      112.18      2.86 o 
   1  10   5       30.57       30.87      1.41 o 
   2  10   5        3.10        4.41      0.70 o 
   3  10   5       74.44       75.47      2.40 o 
   4  10   5       42.83       37.36      1.34 o 
   5  10   5        6.90        7.60      2.02 o 
   0  11   5       22.07       19.80      1.87 o 
   1  11   5        4.35        5.00      1.15 o 
   2  11   5       11.77       12.22      1.40 o 
   3  11   5        4.55        5.63      1.87 o 
  -3 -11   6       14.17       14.68      1.63 o 
  -2 -11   6        2.12        2.73      0.64 o 
  -1 -11   6       10.18       13.37      1.47 o 
   0 -11   6        0.95        2.23      1.08 o 
  -4 -10   6       40.19       48.96      3.29 o 
  -3 -10   6       13.04       13.46      1.16 o 
  -2 -10   6        5.56        6.56      0.82 o 
  -1 -10   6       34.07       32.93      1.26 o 
   0 -10   6       32.59       32.32      1.26 o 
   1 -10   6        0.22        0.01      0.56 o 
  -4  -9   6      250.91      253.48      4.99 o 
  -3  -9   6       43.04       46.76      1.67 o 
  -2  -9   6       21.80       21.52      0.98 o 
  -1  -9   6       19.64       19.20      0.92 o 
   0  -9   6       55.55       56.44      2.11 o 
   1  -9   6        1.00        1.22      0.55 o 
   2  -9   6        0.02        0.08      0.58 o 
  -5  -8   6        6.25        4.71      1.36 o 
  -4  -8   6        1.35        0.89      0.49 o 
  -3  -8   6        7.13        7.70      0.90 o 
  -2  -8   6        0.88        1.01      0.42 o 
  -1  -8   6      168.82      166.77      4.10 o 
   0  -8   6       88.71       90.52      1.89 o 
   1  -8   6        2.71        1.88      0.58 o 
   2  -8   6       70.27       67.97      3.00 o 
   3  -8   6       38.67       39.20      2.67 o 
  -6  -7   6        5.32        3.64      1.42 o 
  -5  -7   6        1.02        1.47      0.98 o 
  -4  -7   6       30.40       30.80      1.39 o 
  -3  -7   6        5.70        5.61      0.63 o 
  -2  -7   6       17.83       16.61      0.93 o 
  -1  -7   6      153.01      152.60      3.19 o 
   0  -7   6       56.57       55.17      1.35 o 
   1  -7   6        0.53        0.41      0.34 o 
   2  -7   6       18.62       18.95      0.85 o 
   3  -7   6      202.48      209.12      5.01 o 
   4  -7   6       74.07       75.52      3.92 o 
  -6  -6   6        0.00       -0.21      0.93 o 
  -5  -6   6       59.30       52.46      2.96 o 
  -4  -6   6       48.60       45.04      1.38 o 
  -3  -6   6       45.32       48.55      2.09 o 
  -2  -6   6       12.63       13.38      1.06 o 
  -1  -6   6       36.39       35.13      1.31 o 
   0  -6   6        5.88        6.36      0.39 o 
   1  -6   6       19.21       17.99      0.77 o 
   2  -6   6       26.33       25.79      1.42 o 
   3  -6   6       15.26       16.32      0.88 o 
   4  -6   6       51.08       59.65      3.22 o 
   5  -6   6       61.75       64.31      3.75 o 
  -6  -5   6        4.25        6.91      1.49 o 
  -5  -5   6       44.00       37.85      2.46 o 
  -4  -5   6       71.21       68.97      2.28 o 
  -3  -5   6       40.12       43.50      1.26 o 
  -2  -5   6       70.18       67.61      2.63 o 
  -1  -5   6       49.82       56.57      0.91 o 
   0  -5   6      360.28      357.51      4.03 o 
   1  -5   6     1246.71     1226.00     13.06 o 
   2  -5   6      654.63      647.76      8.11 o 
   3  -5   6       25.70       25.28      0.94 o 
   4  -5   6       21.15       20.51      1.30 o 
   5  -5   6        0.13        0.01      0.83 o 
  -7  -4   6        8.80        8.34      1.77 o 
  -6  -4   6       14.50       13.17      1.80 o 
  -5  -4   6       65.96       59.50      2.96 o 
  -4  -4   6      145.64      127.70      4.37 o 
  -3  -4   6       30.55       28.55      0.93 o 
  -2  -4   6      409.94      406.78      5.05 o 
  -1  -4   6      560.61      579.95      9.45 o 
   0  -4   6      515.28      512.80      6.44 o 
   1  -4   6      591.15      563.74      8.69 o 
   2  -4   6      428.99      418.33      5.41 o 
   3  -4   6      289.68      291.35      4.42 o 
   4  -4   6        8.31       10.20      2.11 o 
   5  -4   6       66.75       68.18      2.68 o 
   6  -4   6        3.38        4.20      1.50 o 
  -7  -3   6       16.29       11.81      1.95 o 
  -6  -3   6       21.14       26.01      2.19 o 
  -5  -3   6        0.59        1.53      0.76 o 
  -4  -3   6        1.68        3.26      0.76 o 
  -3  -3   6      247.25      244.08      2.76 o 
  -2  -3   6       19.81       20.54      0.48 o 
  -1  -3   6      914.73      967.77     12.11 o 
   0  -3   6       37.64       37.41      1.03 o 
   1  -3   6       28.73       29.32      0.68 o 
   2  -3   6        4.73        4.97      0.33 o 
   3  -3   6        3.61        4.42      0.41 o 
   4  -3   6        0.04        0.48      0.33 o 
   5  -3   6      138.83      136.37      3.53 o 
   6  -3   6        0.19        1.58      1.09 o 
  -6  -2   6        7.82        9.27      1.50 o 
  -5  -2   6       33.35       30.77      1.95 o 
  -4  -2   6       92.33       84.58      3.16 o 
  -3  -2   6      126.94      131.21      4.78 o 
  -2  -2   6      128.20      131.05      1.86 o 
  -1  -2   6       57.15       60.27      1.20 o 
   0  -2   6     1759.06     1833.28     27.83 o 
   1  -2   6      665.76      720.56      8.86 o 
   2  -2   6        5.87        3.89      0.32 o 
   3  -2   6      208.80      207.05      2.91 o 
   4  -2   6       82.00       81.50      2.03 o 
   5  -2   6        0.35        0.87      0.48 o 
   6  -2   6       29.05       29.81      1.67 o 
  -6  -1   6        6.87        8.01      1.36 o 
  -5  -1   6        3.29        2.16      0.77 o 
  -4  -1   6      122.83      137.94      4.28 o 
  -3  -1   6        1.24        3.26      0.70 o 
  -2  -1   6      346.38      338.03      6.19 o 
  -1  -1   6       38.18       41.41      0.74 o 
   0  -1   6      300.97      341.19      3.74 o 
   1  -1   6      111.43      114.70      6.13 o 
   2  -1   6      203.93      191.63      3.37 o 
   3  -1   6       13.34       10.87      0.49 o 
   4  -1   6       54.68       57.73      2.69 o 
   5  -1   6       24.49       24.88      2.57 o 
   6  -1   6       41.96       46.11      2.53 o 
   7  -1   6       43.93       45.63      2.87 o 
  -5   0   6       56.06       67.59      2.18 o 
  -4   0   6       14.08       16.83      1.05 o 
  -3   0   6      124.87      118.15      1.79 o 
  -2   0   6       44.85       50.13      1.41 o 
  -1   0   6       54.18       45.61      1.18 o 
   0   0   6     1082.89     1212.18     16.12 o 
   1   0   6     1469.21     1585.91     24.24 o 
   2   0   6      121.16      127.07      4.46 o 
   3   0   6      244.48      247.49      3.29 o 
   4   0   6       73.23       75.45      2.00 o 
   5   0   6      260.79      244.70      6.38 o 
   6   0   6      131.17      139.00      4.64 o 
   7   0   6      182.82      204.64      6.35 o 
  -6   1   6       57.10       55.21      3.55 o 
  -5   1   6       90.29       84.30      4.02 o 
  -4   1   6        0.04        0.55      0.38 o 
  -3   1   6        8.91        7.86      0.31 o 
  -2   1   6       18.74       18.85      1.15 o 
  -1   1   6       11.27       12.91      0.54 o 
   0   1   6        6.04        6.01      0.36 o 
   1   1   6      524.42      559.59     11.06 o 
   2   1   6      224.73      240.56      3.83 o 
   3   1   6      405.78      421.71      6.55 o 
   4   1   6       65.71       66.87      2.39 o 
   5   1   6        9.50       10.87      1.15 o 
   6   1   6        9.28        8.82      1.24 o 
   7   1   6        0.52        0.27      0.87 o 
  -6   2   6        6.21        9.82      1.94 o 
  -5   2   6       16.56       16.97      2.06 o 
  -4   2   6      106.82      116.49      4.78 o 
  -3   2   6       19.17       18.65      0.61 o 
  -2   2   6       88.48       89.92      1.47 o 
  -1   2   6      101.36       89.18      1.73 o 
   1   2   6       60.06       60.92      0.98 o 
   2   2   6      779.71      772.78     11.57 o 
   3   2   6       32.16       30.84      1.53 o 
   4   2   6      205.81      197.45      4.93 o 
   5   2   6       20.13       23.05      1.46 o 
   6   2   6       79.82       81.23      3.15 o 
   7   2   6       16.19       14.23      1.66 o 
  -6   3   6       38.45       44.09      3.38 o 
  -5   3   6        1.00        1.18      1.04 o 
  -4   3   6        0.16        0.25      0.44 o 
  -3   3   6        3.87        4.95      0.54 o 
  -2   3   6       51.27       48.07      1.23 o 
  -1   3   6       35.17       48.30      3.57 o 
   0   3   6       87.94       71.32      1.42 o 
   1   3   6      178.14      170.57      5.08 o 
   2   3   6      121.56      113.62      4.28 o 
   3   3   6      111.59      108.17      3.37 o 
   4   3   6       59.89       58.36      2.08 o 
   5   3   6      210.61      190.77      5.00 o 
   6   3   6      146.69      147.90      4.47 o 
  -5   4   6       26.57       29.65      2.71 o 
  -4   4   6      202.49      211.30      7.05 o 
  -3   4   6        4.17        4.88      0.61 o 
  -2   4   6      116.44      116.13      2.39 o 
  -1   4   6       40.94       39.57      1.31 o 
   0   4   6       35.46       34.13      0.94 o 
   1   4   6      298.14      285.35      4.73 o 
   2   4   6       15.58       15.24      0.76 o 
   3   4   6      137.56      131.62      2.12 o 
   4   4   6        2.92        3.02      0.73 o 
   5   4   6        1.76        1.18      0.55 o 
   6   4   6        8.68        8.71      1.12 o 
  -5   5   6        0.34       -0.79      0.91 o 
  -4   5   6        7.74        5.41      1.32 o 
  -3   5   6        2.62        2.83      0.57 o 
  -2   5   6       18.84       16.64      0.86 o 
  -1   5   6      263.41      252.88      4.18 o 
   0   5   6      172.48      177.68      4.28 o 
   1   5   6       13.78       12.88      0.90 o 
   2   5   6       75.78       72.09      1.37 o 
   3   5   6        3.01        3.38      0.48 o 
   4   5   6       12.37       12.91      0.83 o 
   5   5   6       41.66       36.98      1.35 o 
  -4   6   6        0.04        0.27      0.87 o 
  -3   6   6       19.71       18.16      1.17 o 
  -2   6   6        0.03       -0.23      0.30 o 
  -1   6   6        0.60        0.67      0.34 o 
   0   6   6      152.85      158.29      2.95 o 
   1   6   6      148.92      159.32      2.94 o 
   2   6   6       47.40       46.41      1.70 o 
   3   6   6        2.01        2.09      0.32 o 
   4   6   6        2.11        2.55      0.37 o 
   5   6   6        2.01        2.42      0.87 o 
  -4   7   6       91.11       98.87      4.90 o 
  -3   7   6        4.91        4.15      0.81 o 
  -2   7   6      111.80      109.98      2.69 o 
  -1   7   6       15.14       15.17      0.88 o 
   0   7   6       64.83       67.53      2.35 o 
   1   7   6      288.08      294.14      4.95 o 
   2   7   6        2.42        4.87      1.38 o 
   3   7   6        2.23        1.92      0.35 o 
   4   7   6       32.39       32.82      1.03 o 
   5   7   6        0.15        0.08      0.42 o 
   6   7   6        1.20       -0.04      0.76 o 
  -3   8   6        0.39       -0.27      0.63 o 
  -2   8   6       45.50       41.95      1.67 o 
  -1   8   6      241.34      237.88      4.44 o 
   0   8   6        3.61        3.90      0.69 o 
   1   8   6       83.81       83.38      2.98 o 
   2   8   6       16.81       16.30      0.64 o 
   3   8   6       23.73       24.08      0.89 o 
   4   8   6        2.78        2.80      0.77 o 
   5   8   6       11.85       14.22      1.06 o 
   6   8   6        5.24        7.95      0.95 o 
  -2   9   6        1.02        0.01      0.79 o 
  -1   9   6       29.64       26.56      1.35 o 
   0   9   6       29.04       26.11      1.50 o 
   1   9   6       27.72       32.59      1.66 o 
   2   9   6       14.51       14.71      1.51 o 
   3   9   6       33.52       30.97      2.07 o 
   4   9   6       12.74       11.33      1.00 o 
   5   9   6       12.41       13.15      1.88 o 
   6   9   6        2.95        4.47      1.22 o 
  -2  10   6        0.93        1.29      1.14 o 
  -1  10   6       14.04       10.24      1.30 o 
   0  10   6        4.38        4.72      0.79 o 
   1  10   6       29.78       25.36      1.33 o 
   2  10   6       37.81       40.05      4.59 o 
   3  10   6        6.22        6.17      2.16 o 
   4  10   6        1.96        1.96      1.45 o 
   5  10   6        0.60        0.23      0.64 o 
   0  11   6      138.59      146.95      4.89 o 
   1  11   6       91.39      100.03      3.82 o 
   2  11   6       23.37       28.50      2.01 o 
  -3 -11   7        8.90        9.96      1.45 o 
  -2 -11   7       15.18       17.49      1.74 o 
  -1 -11   7        6.15        7.02      0.99 o 
   0 -11   7        6.23        7.02      1.43 o 
  -3 -10   7       37.80       41.58      1.90 o 
  -2 -10   7      115.67      122.95      2.58 o 
  -1 -10   7       20.50       24.33      1.42 o 
   0 -10   7       10.09       12.28      0.91 o 
   1 -10   7       25.22       26.35      2.36 o 
  -4  -9   7        8.68       10.77      1.71 o 
  -3  -9   7       13.92       14.13      1.26 o 
  -2  -9   7       16.61       17.69      0.92 o 
  -1  -9   7       46.11       50.40      2.11 o 
   0  -9   7        6.99        7.24      0.67 o 
   1  -9   7        4.04        3.29      0.57 o 
   2  -9   7       14.93       15.16      1.94 o 
  -5  -8   7       16.74       12.04      1.85 o 
  -4  -8   7       76.83       75.45      3.74 o 
  -3  -8   7       82.46       86.52      2.35 o 
  -2  -8   7       16.24       17.50      1.04 o 
  -1  -8   7        0.02        0.05      0.31 o 
   0  -8   7       41.45       40.03      1.19 o 
   1  -8   7       93.68       91.96      2.03 o 
   2  -8   7       14.68       15.91      0.99 o 
   3  -8   7        0.34        0.44      0.96 o 
  -5  -7   7       13.32       12.25      1.83 o 
  -4  -7   7      528.68      536.51     14.10 o 
  -3  -7   7      352.69      355.88      6.32 o 
  -2  -7   7      132.48      131.00      2.90 o 
  -1  -7   7        4.68        4.77      0.58 o 
   0  -7   7       12.77       13.43      0.97 o 
   1  -7   7       59.80       62.30      1.27 o 
   2  -7   7        8.05        7.19      0.53 o 
   3  -7   7       32.36       29.29      3.88 o 
   4  -7   7        6.02        3.46      1.31 o 
  -6  -6   7      113.81      111.85      4.96 o 
  -5  -6   7      117.32      115.13      4.76 o 
  -4  -6   7        0.16        0.39      0.73 o 
  -3  -6   7        3.71        4.95      0.52 o 
  -2  -6   7        0.53        0.46      0.41 o 
  -1  -6   7       10.64       10.52      0.50 o 
   0  -6   7       71.18       67.07      1.17 o 
   1  -6   7       47.58       42.92      0.96 o 
   2  -6   7       40.57       43.78      1.05 o 
   3  -6   7      133.77      141.50      3.39 o 
   4  -6   7        4.23        2.86      0.73 o 
   5  -6   7       11.40       10.07      1.98 o 
  -6  -5   7        7.76        6.91      1.47 o 
  -5  -5   7       64.69       62.01      3.17 o 
  -4  -5   7       31.32       28.60      1.98 o 
  -3  -5   7       25.05       23.31      1.10 o 
  -2  -5   7       41.41       40.33      0.77 o 
  -1  -5   7      115.22      111.45      1.76 o 
   0  -5   7      126.67      122.70      2.00 o 
   1  -5   7      102.69       99.97      1.57 o 
   2  -5   7       42.50       42.03      1.05 o 
   3  -5   7      187.44      197.26      6.18 o 
   4  -5   7      203.24      214.38      4.64 o 
   5  -5   7       48.34       49.88      2.15 o 
  -6  -4   7        6.53        4.55      1.25 o 
  -5  -4   7        5.15        4.30      1.07 o 
  -4  -4   7      245.16      231.49      6.83 o 
  -3  -4   7        4.67        5.85      0.45 o 
  -2  -4   7       26.64       25.00      0.56 o 
  -1  -4   7       28.77       26.34      1.25 o 
   0  -4   7       43.64       40.47      1.16 o 
   1  -4   7        1.09        1.53      0.23 o 
   2  -4   7       22.88       21.19      0.68 o 
   3  -4   7        1.30        0.86      0.31 o 
   4  -4   7      129.14      136.56      3.35 o 
   5  -4   7        4.41        2.74      0.96 o 
   6  -4   7       60.03       52.61      3.41 o 
  -7  -3   7        1.12        0.72      1.35 o 
  -6  -3   7        3.94        3.90      1.24 o 
  -5  -3   7       21.20       17.16      1.67 o 
  -4  -3   7       71.77       60.73      2.70 o 
  -3  -3   7      152.75      148.22      2.73 o 
  -2  -3   7      258.66      248.90      3.38 o 
  -1  -3   7        8.26        6.91      0.34 o 
   0  -3   7       31.46       29.72      0.75 o 
   1  -3   7      648.79      644.56      7.73 o 
   2  -3   7     1756.97     1717.73     19.91 o 
   3  -3   7      377.14      370.03      8.02 o 
   4  -3   7        0.02        0.07      0.37 o 
   5  -3   7        1.51        0.81      0.54 o 
   6  -3   7        7.52        7.86      1.06 o 
  -6  -2   7       23.98       27.95      2.19 o 
  -5  -2   7        6.17        3.36      0.91 o 
  -4  -2   7      366.83      318.50      8.40 o 
  -3  -2   7       57.42       48.49      2.56 o 
  -2  -2   7      154.66      160.76      2.24 o 
  -1  -2   7      564.72      563.21      7.49 o 
   0  -2   7      427.14      448.50      5.91 o 
   1  -2   7     1094.69     1104.19     12.82 o 
   2  -2   7      355.68      353.42      8.24 o 
   3  -2   7      848.31      820.15     19.30 o 
   4  -2   7       57.43       53.64      1.75 o 
   5  -2   7        1.10        1.69      0.58 o 
   6  -2   7       41.07       41.67      1.92 o 
  -6  -1   7        0.57       -0.69      0.87 o 
  -5  -1   7       23.02       28.67      1.90 o 
  -4  -1   7        0.15       -0.41      0.41 o 
  -2  -1   7      115.20      113.93      2.59 o 
  -1  -1   7      260.11      272.32      4.88 o 
   0  -1   7      366.83      379.73      4.17 o 
   1  -1   7       34.50       42.31      1.15 o 
   2  -1   7        9.37       10.14      1.10 o 
   3  -1   7        0.11        0.25      0.27 o 
   4  -1   7       31.24       26.97      1.17 o 
   5  -1   7       93.97       87.25      2.49 o 
   6  -1   7       90.67       84.27      3.61 o 
   7  -1   7        1.68        1.05      1.05 o 
  -5   0   7       27.19       27.77      2.20 o 
  -4   0   7       11.73       12.89      1.50 o 
  -3   0   7      184.94      180.37      3.67 o 
  -2   0   7      205.13      199.22      3.97 o 
  -1   0   7       18.05       21.83      0.62 o 
   0   0   7      810.87      884.12     13.62 o 
   1   0   7     1002.87     1111.77     13.54 o 
   2   0   7      556.98      570.53     11.13 o 
   3   0   7      129.25      127.78      2.65 o 
   4   0   7      182.98      183.27      4.47 o 
   5   0   7        6.26        8.65      1.12 o 
   6   0   7        4.60        5.27      1.12 o 
   7   0   7      125.86      128.60      4.80 o 
  -6   1   7        6.45        7.91      1.76 o 
  -5   1   7       25.57       32.60      2.50 o 
  -4   1   7       89.81       92.45      2.54 o 
  -3   1   7       19.25       30.56      1.11 o 
  -2   1   7       60.69       67.40      1.73 o 
  -1   1   7      139.74      131.23      1.87 o 
   0   1   7        1.69        2.19      0.20 o 
   1   1   7      455.61      494.30      6.20 o 
   2   1   7       27.11       22.48      0.54 o 
   3   1   7       91.67       85.20      1.69 o 
   4   1   7      226.59      214.56      5.44 o 
   5   1   7       20.72       21.28      1.46 o 
   6   1   7        6.13        3.12      0.87 o 
   7   1   7       62.73       72.04      3.38 o 
  -6   2   7       33.68       38.22      3.27 o 
  -5   2   7       46.39       47.28      3.08 o 
  -4   2   7       23.08       30.59      2.19 o 
  -3   2   7       33.96       37.85      1.34 o 
  -2   2   7        3.27        4.02      0.26 o 
  -1   2   7        3.15        2.65      0.26 o 
   0   2   7      122.49      132.72      3.64 o 
   1   2   7      551.72      615.33      7.44 o 
   2   2   7      488.39      506.70      7.77 o 
   3   2   7      119.08      123.32      2.26 o 
   4   2   7       66.74       69.19      2.44 o 
   5   2   7      260.75      251.09      6.36 o 
   6   2   7      102.72      100.96      3.64 o 
   7   2   7      139.31      151.68      5.08 o 
  -5   3   7      165.56      165.20      6.39 o 
  -4   3   7        4.78        5.24      1.21 o 
  -3   3   7        7.35        5.14      0.79 o 
  -2   3   7        0.05       -0.11      0.20 o 
  -1   3   7       79.26       80.51      1.09 o 
   0   3   7       14.26       12.98      0.54 o 
   1   3   7      301.14      303.85      7.94 o 
   2   3   7      204.24      202.13      4.29 o 
   3   3   7      303.95      316.00      5.15 o 
   4   3   7      120.53      122.42      3.50 o 
   5   3   7        0.70        0.98      0.52 o 
   6   3   7        4.23        5.13      1.00 o 
  -5   4   7        0.96        1.78      1.19 o 
  -4   4   7      103.31      103.98      4.59 o 
  -3   4   7        9.77       11.59      0.88 o 
  -2   4   7        0.00        0.33      0.36 o 
  -1   4   7        0.48        1.03      0.42 o 
   0   4   7       57.28       57.00      2.13 o 
   1   4   7        8.70        6.58      0.48 o 
   2   4   7      261.22      257.98      5.83 o 
   3   4   7      215.08      208.18      3.66 o 
   4   4   7      127.49      121.49      3.95 o 
   5   4   7       19.44       19.85      1.32 o 
   6   4   7        8.93       12.84      1.35 o 
  -5   5   7        0.13        1.08      1.19 o 
  -4   5   7        4.73        5.07      1.33 o 
  -3   5   7        0.43        0.84      0.45 o 
  -2   5   7       31.83       34.63      1.20 o 
  -1   5   7        0.85        0.08      0.31 o 
   0   5   7       47.60       39.85      1.40 o 
   1   5   7       29.41       24.27      0.91 o 
   2   5   7      121.50      114.68      2.36 o 
   3   5   7       42.29       39.54      1.33 o 
   4   5   7       17.71       16.78      0.80 o 
   5   5   7      123.57      115.79      3.51 o 
  -4   6   7      131.97      130.12      5.56 o 
  -3   6   7       79.85       84.37      2.49 o 
  -2   6   7       22.40       23.48      1.08 o 
  -1   6   7       73.74       72.45      1.77 o 
   0   6   7        0.29        0.10      0.28 o 
   1   6   7      103.29      105.36      3.23 o 
   2   6   7       16.13       14.37      0.75 o 
   3   6   7       27.12       29.10      1.05 o 
   4   6   7        5.49        5.06      0.47 o 
   5   6   7       12.07       11.06      0.74 o 
  -3   7   7        1.79        1.50      1.05 o 
  -2   7   7        1.10        0.57      0.47 o 
  -1   7   7        8.91        8.05      0.71 o 
   0   7   7       80.23       80.25      3.01 o 
   1   7   7       29.83       31.70      1.16 o 
   2   7   7        8.27        9.80      0.73 o 
   3   7   7        4.63        4.19      0.45 o 
   4   7   7        1.67        1.63      0.39 o 
   5   7   7       14.58       11.17      1.14 o 
  -3   8   7        2.99        3.75      1.36 o 
  -2   8   7       17.34       18.56      1.22 o 
  -1   8   7        8.45        8.18      0.83 o 
   0   8   7       29.21       26.87      1.16 o 
   1   8   7       26.67       28.20      1.17 o 
   2   8   7       73.61       76.54      1.68 o 
   3   8   7        2.59        3.62      0.46 o 
   4   8   7        5.66        4.33      0.91 o 
   5   8   7        1.99        2.19      0.66 o 
  -2   9   7        5.14        3.81      0.88 o 
  -1   9   7       14.01       15.16      1.09 o 
   0   9   7        0.02        0.17      0.47 o 
   1   9   7       93.44       97.51      2.49 o 
   2   9   7       64.26       61.45      3.47 o 
   3   9   7        3.16        3.47      0.66 o 
   4   9   7        6.69        5.43      0.76 o 
   5   9   7        8.41        9.53      1.02 o 
  -1  10   7       55.95       53.81      2.71 o 
   0  10   7       29.70       30.30      1.48 o 
   1  10   7        2.08        1.78      0.62 o 
   2  10   7       28.60       28.62      3.58 o 
   3  10   7        8.61        9.19      1.01 o 
   4  10   7        1.52        2.09      0.72 o 
   5  10   7       13.86       14.24      1.73 o 
   1  11   7        0.14       -0.35      0.88 o 
   2  11   7        7.37        6.56      1.31 o 
  -2 -11   8        0.70       -0.04      1.01 o 
  -1 -11   8       31.38       36.94      3.08 o 
  -2 -10   8        4.84        5.46      0.71 o 
  -1 -10   8        7.84        9.14      0.83 o 
   0 -10   8       50.80       55.11      2.81 o 
   1 -10   8       11.22        8.64      1.64 o 
  -3  -9   8        0.18        1.12      0.62 o 
  -2  -9   8       41.21       43.21      1.72 o 
  -1  -9   8        2.61        3.36      0.55 o 
   0  -9   8       57.17       57.53      1.58 o 
   1  -9   8        2.85        3.93      0.79 o 
   2  -9   8        1.93        1.05      0.98 o 
  -4  -8   8        5.40        4.33      1.26 o 
  -3  -8   8       21.31       22.86      1.19 o 
  -2  -8   8      205.28      206.34      4.43 o 
  -1  -8   8      242.87      239.39      3.77 o 
   0  -8   8       11.97       13.89      0.77 o 
   1  -8   8       71.22       71.75      1.76 o 
   2  -8   8        1.23        1.99      0.64 o 
   3  -8   8        0.41       -0.22      0.93 o 
  -5  -7   8       56.72       59.53      3.50 o 
  -4  -7   8       79.16       79.55      3.82 o 
  -3  -7   8        4.79        5.92      0.64 o 
  -2  -7   8        1.79        2.07      0.48 o 
  -1  -7   8      133.43      136.31      3.02 o 
   0  -7   8       45.33       41.63      1.35 o 
   1  -7   8        6.65        6.54      0.48 o 
   2  -7   8        6.24        5.16      0.72 o 
   3  -7   8        4.36        2.71      1.06 o 
   4  -7   8        0.65        0.74      1.01 o 
  -6  -6   8       10.21        8.09      1.70 o 
  -5  -6   8        4.47        4.34      1.26 o 
  -4  -6   8       51.53       55.79      3.01 o 
  -3  -6   8      147.02      145.08      3.01 o 
  -2  -6   8      126.96      127.22      2.71 o 
  -1  -6   8        0.13        0.12      0.22 o 
   0  -6   8       24.80       23.70      0.66 o 
   1  -6   8      203.58      193.01      2.66 o 
   2  -6   8       37.00       37.16      0.98 o 
   3  -6   8       11.29       11.44      1.03 o 
   4  -6   8       19.75       17.24      1.85 o 
  -6  -5   8       46.29       47.50      3.12 o 
  -5  -5   8        0.94        0.65      0.87 o 
  -4  -5   8      205.79      197.20      6.33 o 
  -3  -5   8      902.51      893.43     13.92 o 
  -2  -5   8      684.85      670.30     10.64 o 
  -1  -5   8       81.95       80.29      1.42 o 
   0  -5   8        5.25        5.01      0.42 o 
   1  -5   8       40.58       39.79      1.09 o 
   2  -5   8        0.90        0.53      0.25 o 
   3  -5   8        8.13        8.42      0.87 o 
   4  -5   8       10.84       12.39      1.14 o 
   5  -5   8       14.74       11.50      1.23 o 
  -6  -4   8       35.10       34.09      2.56 o 
  -5  -4   8      119.93      113.71      4.47 o 
  -4  -4   8       53.60       54.67      2.70 o 
  -3  -4   8        6.83        8.22      0.50 o 
  -2  -4   8        4.53        3.33      0.78 o 
  -1  -4   8       23.71       21.89      1.11 o 
   0  -4   8       28.67       28.83      0.80 o 
   1  -4   8       36.12       31.19      0.92 o 
   2  -4   8        0.12        0.23      0.21 o 
   3  -4   8      249.68      238.53      6.96 o 
   4  -4   8       27.85       27.62      1.44 o 
   5  -4   8       29.45       30.04      1.71 o 
  -6  -3   8        0.39        0.07      0.87 o 
  -5  -3   8      117.78      105.37      4.14 o 
  -4  -3   8       13.92       12.64      1.38 o 
  -3  -3   8       63.97       57.96      1.01 o 
  -2  -3   8       32.10       28.83      0.64 o 
  -1  -3   8      179.53      170.61      2.74 o 
   0  -3   8       31.48       29.46      0.78 o 
   1  -3   8      429.08      422.92      5.25 o 
   2  -3   8        1.70        0.77      0.31 o 
   3  -3   8        0.50        0.17      0.33 o 
   4  -3   8      291.23      296.32      5.65 o 
   5  -3   8       71.62       72.28      2.56 o 
   6  -3   8       76.35       73.91      7.47 o 
  -6  -2   8       10.11        8.32      1.55 o 
  -5  -2   8        1.01        0.52      0.74 o 
  -4  -2   8      131.61      115.50      3.96 o 
  -3  -2   8      130.79      112.06      2.46 o 
  -2  -2   8        4.33        4.38      0.48 o 
  -1  -2   8      270.01      244.24      2.83 o 
   0  -2   8       95.43       89.96      2.49 o 
   1  -2   8        4.20        2.83      0.17 o 
   2  -2   8        6.47        5.58      0.54 o 
   3  -2   8       54.85       51.10      1.59 o 
   4  -2   8       41.91       42.85      1.59 o 
   5  -2   8       86.05       88.36      3.36 o 
   6  -2   8        0.51        1.25      0.68 o 
  -5  -1   8       10.14        9.80      1.29 o 
  -4  -1   8       58.57       57.84      2.50 o 
  -3  -1   8       80.90       70.69      2.88 o 
  -2  -1   8      722.13      689.06     11.67 o 
  -1  -1   8      145.51      140.47      2.82 o 
   0  -1   8      297.97      309.56      3.49 o 
   1  -1   8       39.74       39.84      1.15 o 
   2  -1   8     1131.92     1087.24     15.93 o 
   3  -1   8     1509.73     1449.01     21.16 o 
   4  -1   8       30.21       29.72      1.26 o 
   5  -1   8       36.16       33.37      1.52 o 
   6  -1   8        2.16        2.21      0.93 o 
  -5   0   8        0.52        0.52      0.73 o 
  -4   0   8      128.39      106.54      2.73 o 
  -3   0   8      316.23      281.32      6.66 o 
  -2   0   8       55.17       57.71      1.63 o 
  -1   0   8      209.32      216.24      3.30 o 
   0   0   8      163.87      169.90      3.76 o 
   1   0   8      670.85      706.09     10.59 o 
   2   0   8      328.73      333.44      6.85 o 
   3   0   8      566.79      556.16      8.76 o 
   4   0   8      369.09      344.89      8.15 o 
   5   0   8        0.03       -0.37      0.45 o 
   6   0   8        9.05        7.92      1.33 o 
   7   0   8        1.45        1.94      1.15 o 
  -5   1   8        8.29       10.58      1.73 o 
  -4   1   8        3.93        5.96      0.67 o 
  -3   1   8       76.03       79.76      2.03 o 
  -2   1   8       33.13       27.20      1.02 o 
  -1   1   8      389.55      404.28      4.82 o 
   0   1   8       85.44       89.27      1.49 o 
   1   1   8       66.97       68.35      1.10 o 
   2   1   8        6.90        9.68      0.93 o 
   4   1   8      176.02      166.65      4.59 o 
   5   1   8        3.88        3.64      0.81 o 
   6   1   8      102.38      100.76      3.81 o 
   7   1   8       62.90       55.27      3.05 o 
  -5   2   8        3.72        2.36      1.15 o 
  -4   2   8       25.35       27.45      2.16 o 
  -3   2   8       15.94       16.97      0.83 o 
  -2   2   8      363.60      345.04      5.80 o 
  -1   2   8       19.00       18.67      0.48 o 
   0   2   8      270.03      275.43      4.86 o 
   1   2   8      317.71      343.90     14.83 o 
   2   2   8      590.52      597.95      9.14 o 
   3   2   8      119.99      116.84      2.42 o 
   4   2   8      220.09      215.33      5.46 o 
   5   2   8        6.34        6.05      0.94 o 
   6   2   8       25.92       27.74      1.90 o 
   7   2   8       16.93       20.30      1.94 o 
  -5   3   8        4.60        5.74      1.52 o 
  -4   3   8        1.83        0.32      0.77 o 
  -3   3   8       26.09       26.69      1.92 o 
  -2   3   8       23.30       33.98      0.99 o 
  -1   3   8       18.58       19.56      0.79 o 
   0   3   8        5.62        4.27      0.39 o 
   1   3   8       63.56       63.64      1.46 o 
   2   3   8       25.80       29.40      0.88 o 
   3   3   8        1.68        1.16      0.26 o 
   4   3   8      321.22      311.83      6.63 o 
   5   3   8      203.33      197.50      5.34 o 
   6   3   8        2.57        2.91      0.87 o 
  -5   4   8       14.43       16.60      2.33 o 
  -4   4   8        5.33        5.27      1.35 o 
  -3   4   8       35.94       38.60      2.43 o 
  -2   4   8        3.99        3.60      1.31 o 
  -1   4   8       48.65       49.12      1.25 o 
   0   4   8       46.58       48.87      0.95 o 
   1   4   8      111.35      119.35      3.15 o 
   2   4   8      212.05      214.70      3.77 o 
   3   4   8      290.43      285.87      4.83 o 
   4   4   8        0.67        0.92      0.30 o 
   5   4   8      212.99      214.45      5.62 o 
   6   4   8      113.49      108.63      3.75 o 
  -4   5   8       64.21       71.45      3.89 o 
  -3   5   8        0.24        0.53      0.65 o 
  -2   5   8       14.98       10.13      0.72 o 
  -1   5   8       27.60       28.50      1.01 o 
   0   5   8        0.24        0.10      0.26 o 
   1   5   8       40.33       41.49      1.25 o 
   2   5   8      112.98      107.03      3.97 o 
   3   5   8      140.46      141.66      2.81 o 
   4   5   8      153.11      150.92      3.00 o 
   5   5   8        2.30        3.46      0.76 o 
  -4   6   8       21.34       17.37      2.28 o 
  -3   6   8       36.43       34.38      2.57 o 
  -2   6   8       12.45       13.17      0.88 o 
  -1   6   8       16.92       15.94      0.87 o 
   0   6   8       11.99       11.87      0.72 o 
   1   6   8       15.67       15.93      1.25 o 
   2   6   8       78.47       77.49      2.06 o 
   3   6   8      114.58      106.78      2.37 o 
   4   6   8      270.15      270.77      4.88 o 
   5   6   8       19.54       20.41      1.10 o 
  -3   7   8       16.46       17.75      2.22 o 
  -2   7   8       19.03       19.05      1.14 o 
  -1   7   8        0.74        0.08      0.51 o 
   0   7   8       33.33       33.73      1.22 o 
   1   7   8       13.39       13.23      0.82 o 
   2   7   8       13.86       14.50      0.87 o 
   3   7   8       66.80       69.77      1.89 o 
   4   7   8        0.15        0.06      0.39 o 
   5   7   8       58.00       56.81      2.30 o 
  -2   8   8       36.11       37.55      1.61 o 
  -1   8   8       22.21       20.11      1.40 o 
   0   8   8        4.28        4.69      0.64 o 
   1   8   8        8.11        8.79      0.76 o 
   2   8   8       13.48       13.52      0.76 o 
   3   8   8        6.88        7.18      0.81 o 
   4   8   8        0.12        1.84      0.76 o 
   5   8   8        4.01        2.40      0.87 o 
  -1   9   8        4.77        5.91      1.12 o 
   0   9   8        5.47        5.09      0.75 o 
   1   9   8       12.74       15.04      1.04 o 
   2   9   8        9.55       10.88      0.94 o 
   3   9   8        2.36        1.95      0.51 o 
   4   9   8       11.97       14.12      1.52 o 
   5   9   8        9.45        8.95      1.36 o 
  -1  10   8        0.47       -0.08      0.97 o 
   0  10   8        0.69        0.93      0.66 o 
   1  10   8        6.36        6.59      0.71 o 
   2  10   8       12.51       14.49      1.04 o 
   3  10   8       19.34       18.29      1.26 o 
   4  10   8        1.55        0.90      0.72 o 
  -2 -10   9        7.78        9.76      0.87 o 
  -1 -10   9        0.09        0.30      0.52 o 
   0 -10   9        4.05        3.51      0.88 o 
  -3  -9   9        1.03       -0.03      1.10 o 
  -2  -9   9        8.65        8.18      0.92 o 
  -1  -9   9       26.06       28.05      1.12 o 
   0  -9   9       31.64       33.42      2.20 o 
   1  -9   9       39.16       40.20      1.88 o 
   2  -9   9       31.78       32.09      2.68 o 
  -4  -8   9        6.21        7.37      1.57 o 
  -3  -8   9       58.20       59.53      3.57 o 
  -2  -8   9       10.82       11.18      1.49 o 
  -1  -8   9        0.09        0.10      0.35 o 
   0  -8   9       51.31       54.15      1.50 o 
   1  -8   9       49.44       49.88      1.93 o 
   2  -8   9       47.38       51.21      2.07 o 
   3  -8   9        3.93        3.65      1.31 o 
  -5  -7   9        2.67        4.69      1.45 o 
  -4  -7   9       29.93       29.96      2.35 o 
  -3  -7   9       57.88       60.12      3.41 o 
  -2  -7   9       65.99       63.23      1.83 o 
  -1  -7   9        6.63        6.53      0.84 o 
   0  -7   9       38.99       40.87      0.98 o 
   1  -7   9       82.75       84.68      1.57 o 
   2  -7   9        4.46        4.72      0.62 o 
   3  -7   9       22.85       19.82      1.14 o 
   4  -7   9        3.00        4.44      1.47 o 
  -5  -6   9       11.74       13.51      1.90 o 
  -3  -6   9        3.77        3.20      1.03 o 
  -2  -6   9      178.29      162.78      3.29 o 
  -1  -6   9      526.71      499.12      6.45 o 
   0  -6   9      157.74      148.15      3.17 o 
   1  -6   9       80.23       77.89      1.42 o 
   2  -6   9       34.94       35.40      1.25 o 
   3  -6   9        3.63        5.00      1.26 o 
   4  -6   9        0.26       -0.14      0.56 o 
  -6  -5   9        1.31        0.38      1.05 o 
  -5  -5   9       10.11       12.92      1.74 o 
  -3  -5   9       90.43       89.37      3.96 o 
  -2  -5   9       45.30       46.02      1.71 o 
  -1  -5   9       74.97       73.40      1.37 o 
   0  -5   9      202.58      190.62      3.00 o 
   1  -5   9       11.26       10.57      0.57 o 
   2  -5   9       23.64       23.10      3.03 o 
   3  -5   9       30.58       31.12      1.56 o 
   4  -5   9        1.22        0.99      1.24 o 
   5  -5   9       12.01       11.51      1.29 o 
  -6  -4   9        8.17        8.39      1.60 o 
  -5  -4   9        0.35        0.87      0.84 o 
  -4  -4   9       34.81       35.11      2.19 o 
  -3  -4   9       91.70       91.94      3.88 o 
  -2  -4   9      262.60      256.89      3.40 o 
  -1  -4   9       15.00       14.00      0.64 o 
   0  -4   9       73.12       71.27      1.43 o 
   1  -4   9        0.02        0.06      0.18 o 
   2  -4   9      203.92      203.51      8.02 o 
   3  -4   9        7.64        6.54      0.74 o 
   4  -4   9        6.23        5.51      0.82 o 
   5  -4   9        7.19        7.77      1.66 o 
  -6  -3   9       52.76       52.00      3.09 o 
  -5  -3   9        7.86        8.39      1.36 o 
  -4  -3   9       40.86       37.80      2.19 o 
  -3  -3   9      396.57      375.98      6.80 o 
  -2  -3   9     1856.98     1754.18     22.64 o 
  -1  -3   9      627.27      590.52      7.99 o 
   0  -3   9        0.24        0.20      0.59 o 
   1  -3   9        6.54        6.36      0.30 o 
   2  -3   9       16.32       16.20      0.86 o 
   3  -3   9        2.90        3.15      0.54 o 
   4  -3   9        3.27        3.83      1.53 o 
   5  -3   9        0.50        0.69      0.55 o 
   6  -3   9        5.15        3.54      1.36 o 
  -6  -2   9        6.35        5.14      1.45 o 
  -5  -2   9       62.92       57.70      2.91 o 
  -4  -2   9       34.54       37.40      2.06 o 
  -3  -2   9       84.15       85.82      2.08 o 
  -2  -2   9       35.68       33.90      1.11 o 
  -1  -2   9       36.88       38.19      0.65 o 
   0  -2   9       12.30       13.95      0.56 o 
   1  -2   9      120.39      118.47      3.70 o 
   2  -2   9       16.93       14.17      0.84 o 
   3  -2   9      238.24      234.54      5.43 o 
   4  -2   9      102.81      102.92      2.70 o 
   5  -2   9       41.10       39.48      1.74 o 
   6  -2   9       14.81       13.11      1.32 o 
  -5  -1   9       38.08       34.76      2.12 o 
  -4  -1   9      120.57      106.70      3.72 o 
  -3  -1   9        0.17        0.24      0.51 o 
  -2  -1   9       78.30       70.97      1.77 o 
  -1  -1   9       85.46       81.02      2.39 o 
   0  -1   9        6.07        6.70      0.36 o 
   1  -1   9      261.08      255.08      3.42 o 
   2  -1   9      171.84      188.47      3.50 o 
   3  -1   9        3.76        2.78      0.47 o 
   4  -1   9       30.24       31.07      1.33 o 
   5  -1   9      105.44      104.58      2.88 o 
   6  -1   9       70.98       74.61      3.47 o 
  -4   0   9       67.22       63.00      2.02 o 
  -3   0   9       80.47       61.98      2.89 o 
  -2   0   9      199.78      184.00      3.85 o 
  -1   0   9      212.67      194.88      3.08 o 
   0   0   9      564.91      541.32     11.13 o 
   1   0   9        7.20        6.98      0.81 o 
   2   0   9       95.31       89.19      2.16 o 
   3   0   9      163.05      157.48      3.20 o 
   4   0   9        9.71        7.81      1.03 o 
   5   0   9       60.53       59.97      2.72 o 
   6   0   9       28.95       31.94      2.18 o 
  -5   1   9        4.15        3.51      1.21 o 
  -4   1   9       61.65       61.81      3.29 o 
  -3   1   9       25.90       23.33      1.04 o 
  -2   1   9      350.92      328.57      6.18 o 
  -1   1   9      462.43      465.58     10.33 o 
   0   1   9      553.27      553.10      9.13 o 
   1   1   9      250.44      255.40      3.42 o 
   2   1   9      115.55      104.70      3.47 o 
   3   1   9     1339.89     1268.47     29.12 o 
   4   1   9      379.30      357.88      8.39 o 
   5   1   9       37.53       37.88      2.06 o 
   6   1   9       11.82       10.82      1.49 o 
   7   1   9        0.49        0.07      1.00 o 
  -5   2   9        0.10        0.70      1.00 o 
  -4   2   9       30.23       25.03      2.26 o 
  -3   2   9      163.26      136.37      4.90 o 
  -2   2   9      259.71      241.80     13.60 o 
  -1   2   9       69.59       71.21      1.20 o 
   0   2   9       15.11       15.42      0.95 o 
   1   2   9      315.28      299.23      5.60 o 
   2   2   9       72.41       72.50      2.04 o 
   3   2   9      310.62      302.57      4.90 o 
   4   2   9      309.00      307.54      7.36 o 
   5   2   9       35.22       36.57      2.01 o 
   6   2   9        0.71       -0.08      0.72 o 
   7   2   9        4.86        8.29      1.53 o 
  -5   3   9       27.38       27.95      2.77 o 
  -4   3   9        0.60        2.02      0.96 o 
  -3   3   9       62.06       66.34      3.23 o 
  -2   3   9       17.53       15.89      1.50 o 
  -1   3   9      151.16      143.34      2.17 o 
   0   3   9      187.06      183.57      3.60 o 
   1   3   9        1.75        1.58      0.30 o 
   2   3   9       73.32       73.21      1.61 o 
   3   3   9      149.47      146.52      2.72 o 
   5   3   9      103.13       96.55      3.37 o 
   6   3   9       21.50       25.63      1.87 o 
   7   3   9       58.81       60.06      3.08 o 
  -5   4   9        0.82        0.91      1.11 o 
  -4   4   9       17.29       14.55      2.01 o 
  -3   4   9       10.11        9.23      1.43 o 
  -2   4   9      107.04      100.22      2.16 o 
  -1   4   9      126.36      112.38      2.26 o 
   0   4   9      103.26      105.29      2.15 o 
   1   4   9       64.02       68.44      1.67 o 
   2   4   9      180.69      184.85      3.39 o 
   3   4   9      253.53      251.28      4.37 o 
   4   4   9        2.59        2.51      1.06 o 
   5   4   9       21.07       23.34      1.59 o 
   6   4   9        8.48        9.75      1.29 o 
  -4   5   9        1.25        1.21      1.04 o 
  -3   5   9        0.01        0.65      0.76 o 
  -2   5   9       19.51       24.27      1.57 o 
  -1   5   9        1.01        1.77      0.39 o 
   0   5   9        8.70        8.46      0.60 o 
   1   5   9       39.52       39.35      2.83 o 
   2   5   9        0.07       -0.22      0.22 o 
   3   5   9       51.02       52.20      1.44 o 
   4   5   9       72.95       68.81      1.76 o 
   5   5   9      342.40      351.35      8.34 o 
   6   5   9       55.81       56.63      2.61 o 
  -3   6   9       13.06       12.26      1.91 o 
  -2   6   9        0.15        0.53      0.77 o 
  -1   6   9        1.70        1.80      0.60 o 
   0   6   9        2.36        2.18      0.42 o 
   1   6   9       63.30       62.46      2.89 o 
   2   6   9       40.06       43.14      1.38 o 
   3   6   9      225.33      223.35      4.66 o 
   4   6   9       12.06       11.39      0.79 o 
   5   6   9       22.85       21.34      1.53 o 
  -3   7   9       16.52       17.37      2.28 o 
  -2   7   9        0.55       -0.49      0.73 o 
  -1   7   9        0.29        0.73      0.45 o 
   0   7   9        0.21        0.26      0.67 o 
   1   7   9       23.31       22.38      0.86 o 
   2   7   9       17.21       17.30      0.96 o 
   3   7   9       71.74       74.56      2.01 o 
   4   7   9       79.10       82.53      2.17 o 
  -2   8   9       29.90       30.17      2.71 o 
  -1   8   9        0.24       -0.31      0.46 o 
   0   8   9       30.04       27.27      1.20 o 
   1   8   9        0.14        0.14      0.36 o 
   2   8   9       49.91       50.86      1.99 o 
   3   8   9       19.36       20.21      1.11 o 
   4   8   9      155.08      146.79      3.30 o 
  -1   9   9        2.03        1.65      0.72 o 
   0   9   9        9.05        8.64      0.88 o 
   1   9   9       15.14       15.94      0.90 o 
   2   9   9        2.09        3.04      0.63 o 
   3   9   9       17.01       19.16      1.17 o 
   4   9   9        1.76        1.43      0.88 o 
   0  10   9        0.19        0.00      0.97 o 
   1  10   9        8.43        8.01      0.79 o 
   2  10   9        0.02       -0.07      0.44 o 
   3  10   9        4.43        3.27      0.82 o 
   4  10   9        0.02       -0.42      0.90 o 
  -2 -10  10        9.91        9.68      1.49 o 
  -1 -10  10        9.56        9.99      1.91 o 
   0 -10  10        4.67        4.96      1.02 o 
  -3  -9  10        0.41        0.74      1.19 o 
  -2  -9  10        0.21        0.06      0.88 o 
  -1  -9  10        1.29        2.25      0.66 o 
   0  -9  10       21.08       22.33      1.49 o 
   1  -9  10        4.56        4.12      1.11 o 
  -4  -8  10        0.07       -0.14      1.00 o 
  -3  -8  10       25.45       29.37      2.60 o 
  -2  -8  10        0.66        0.26      0.48 o 
  -1  -8  10       14.86       15.45      1.07 o 
   0  -8  10        1.53        1.56      0.50 o 
   1  -8  10       34.38       36.13      1.29 o 
   2  -8  10       38.26       36.74      1.78 o 
  -3  -7  10       14.47       13.99      1.90 o 
  -2  -7  10        0.05       -0.23      0.39 o 
  -1  -7  10       21.90       20.79      1.81 o 
   0  -7  10       30.49       29.99      0.86 o 
   1  -7  10      105.94      104.31      3.53 o 
   2  -7  10       48.21       51.48      1.57 o 
   3  -7  10       37.80       35.64      2.83 o 
  -5  -6  10        0.23        0.77      1.07 o 
  -3  -6  10       81.54       81.32      3.95 o 
  -2  -6  10       27.56       25.78      1.07 o 
  -1  -6  10       33.41       28.04      1.22 o 
   0  -6  10       43.96       49.25      1.14 o 
   1  -6  10       38.98       39.36      0.97 o 
   2  -6  10      135.56      126.16      2.60 o 
   3  -6  10       14.75       13.93      1.88 o 
   4  -6  10       15.50       14.53      1.48 o 
  -5  -5  10        0.03        1.90      1.07 o 
  -3  -5  10       33.73       32.26      2.26 o 
  -2  -5  10        8.01        6.71      1.19 o 
  -1  -5  10       41.34       41.88      1.03 o 
   0  -5  10       20.75       19.11      0.73 o 
   1  -5  10       84.35       84.40      1.45 o 
   2  -5  10       74.12       70.95      2.04 o 
   3  -5  10       36.36       38.12      2.65 o 
   4  -5  10        0.65        0.93      0.57 o 
   5  -5  10        0.02       -0.46      1.07 o 
  -6  -4  10      118.03      128.70      5.28 o 
  -5  -4  10       15.00       14.38      1.81 o 
  -3  -4  10        4.83        5.15      1.08 o 
  -2  -4  10        4.98        4.76      0.43 o 
  -1  -4  10      701.44      632.77      8.15 o 
   0  -4  10      290.94      259.82      3.81 o 
   1  -4  10      271.89      257.53      3.52 o 
   2  -4  10       36.57       36.74      3.64 o 
   3  -4  10       37.77       34.75      1.48 o 
   4  -4  10        4.97        3.81      0.73 o 
   5  -4  10       20.39       22.12      1.61 o 
  -6  -3  10        0.12        2.80      1.29 o 
  -5  -3  10        7.56        8.13      1.43 o 
  -4  -3  10        1.20        1.77      0.81 o 
  -3  -3  10      116.25      116.21      2.63 o 
  -2  -3  10        1.16        0.71      0.33 o 
  -1  -3  10       43.33       37.76      0.92 o 
   0  -3  10      312.63      289.18      5.35 o 
   1  -3  10       65.67       52.78      1.14 o 
   2  -3  10       40.27       32.84      1.23 o 
   3  -3  10       13.16       12.34      1.68 o 
   4  -3  10       25.52       27.36      1.42 o 
   5  -3  10        8.40        9.79      1.31 o 
  -5  -2  10       59.95       60.28      3.05 o 
  -4  -2  10       18.29       19.12      1.63 o 
  -3  -2  10       49.04       49.56      1.49 o 
  -2  -2  10      212.02      196.81      3.93 o 
  -1  -2  10       26.74       27.33      0.98 o 
   0  -2  10       95.93       87.34      1.69 o 
   1  -2  10       60.69       56.11      1.27 o 
   2  -2  10        6.90        7.33      0.65 o 
   3  -2  10      104.90       96.94      2.44 o 
   4  -2  10       50.11       47.82      1.76 o 
   5  -2  10        0.19       -0.23      0.46 o 
   6  -2  10       34.67       32.19      2.51 o 
  -5  -1  10        9.43       10.20      1.36 o 
  -4  -1  10       33.68       36.21      2.01 o 
  -3  -1  10       41.35       41.95      1.37 o 
  -2  -1  10      883.12      855.29     20.16 o 
  -1  -1  10     2458.11     2319.14     45.90 o 
   0  -1  10       36.46       36.06      1.04 o 
   1  -1  10       17.71       20.27      0.72 o 
   2  -1  10       39.31       37.94      1.81 o 
   3  -1  10        6.86        6.45      0.67 o 
   4  -1  10        2.11        1.15      0.45 o 
   5  -1  10        4.73        4.24      1.05 o 
   6  -1  10        6.81        7.73      1.40 o 
  -4   0  10       13.11       10.94      2.24 o 
  -3   0  10       46.78       45.10      1.66 o 
  -2   0  10        0.02        0.15      0.39 o 
  -1   0  10        0.00       -0.04      0.21 o 
   0   0  10       26.06       27.45      0.95 o 
   1   0  10      178.66      185.18      3.13 o 
   2   0  10       49.94       47.26      2.19 o 
   3   0  10       91.55       88.33      2.99 o 
   4   0  10      185.55      176.58      5.06 o 
   5   0  10       88.77       90.00      3.51 o 
   6   0  10       13.89       10.74      1.55 o 
  -5   1  10       40.87       40.37      3.01 o 
  -4   1  10       45.72       40.23      2.72 o 
  -3   1  10       68.66       62.24      1.84 o 
  -2   1  10        0.04        0.85      0.51 o 
  -1   1  10      237.87      223.99      3.59 o 
   0   1  10       34.14       34.16      1.72 o 
   1   1  10       55.90       57.30      1.04 o 
   2   1  10      189.51      184.36      5.41 o 
   3   1  10       55.22       56.70      2.57 o 
   4   1  10       10.68       11.63      1.19 o 
   5   1  10        0.18       -0.20      0.48 o 
   6   1  10       94.21       91.79      3.76 o 
  -5   2  10        0.40        1.05      1.05 o 
  -4   2  10        5.07        3.26      1.17 o 
  -3   2  10       45.57       38.02      2.36 o 
  -2   2  10      125.76      109.13      2.59 o 
  -1   2  10       32.22       29.42      0.67 o 
   0   2  10      752.13      714.08     11.74 o 
   1   2  10      140.72      129.30      2.65 o 
   2   2  10      112.56      109.76      2.25 o 
   3   2  10        0.97        0.59      0.45 o 
   4   2  10      143.42      132.51      4.02 o 
   5   2  10        1.08        1.81      0.72 o 
   6   2  10       22.15       25.17      1.99 o 
   7   2  10       34.18       38.61      2.64 o 
  -5   3  10        1.88        2.15      1.35 o 
  -4   3  10        3.67        3.60      1.17 o 
  -3   3  10       25.13       22.54      2.04 o 
  -2   3  10       98.81      100.08      3.88 o 
  -1   3  10      163.61      160.08      2.39 o 
   0   3  10      571.80      567.84      9.59 o 
   1   3  10      513.20      511.69     13.74 o 
   2   3  10       88.93       80.16      2.49 o 
   3   3  10      317.01      297.32      4.95 o 
   4   3  10      398.04      382.60     10.20 o 
   5   3  10      148.24      151.34      4.62 o 
   6   3  10        5.23        5.91      1.15 o 
   7   3  10       12.82       12.80      1.80 o 
  -4   4  10        1.74        3.85      1.29 o 
  -3   4  10       52.64       52.95      3.06 o 
  -2   4  10      139.66      129.71      4.75 o 
  -1   4  10      248.49      243.42      4.19 o 
   0   4  10        7.01        8.05      0.61 o 
   1   4  10      103.64      101.26      2.22 o 
   2   4  10       70.20       64.80      1.61 o 
   3   4  10       36.61       36.69      1.13 o 
   4   4  10      231.97      221.91      6.66 o 
   5   4  10       29.44       27.52      1.74 o 
   6   4  10       14.04       14.80      1.55 o 
  -4   5  10        5.02        5.96      1.59 o 
  -3   5  10        6.34        7.18      1.46 o 
  -2   5  10       30.39       30.59      2.16 o 
  -1   5  10       42.50       41.28      2.44 o 
   0   5  10      170.08      171.88      3.26 o 
   1   5  10        9.80        8.89      0.90 o 
   2   5  10       19.92       18.89      0.85 o 
   3   5  10       15.06       15.30      1.10 o 
   4   5  10       28.23       29.26      1.91 o 
   5   5  10       72.57       69.62      2.82 o 
   6   5  10       33.26       36.73      2.23 o 
  -3   6  10        5.69        4.09      1.35 o 
  -2   6  10       36.78       35.59      2.51 o 
  -1   6  10       35.43       31.77      1.21 o 
   0   6  10      161.86      163.94      4.17 o 
   1   6  10       21.25       21.58      1.02 o 
   2   6  10       11.47       12.28      0.87 o 
   3   6  10      128.87      126.92      4.55 o 
   4   6  10       13.98       13.71      1.43 o 
  -3   7  10        0.52        0.91      1.08 o 
  -2   7  10        0.06        0.38      0.88 o 
  -1   7  10       10.98       11.71      1.99 o 
   0   7  10       32.68       32.11      1.85 o 
   1   7  10        1.30        1.52      0.54 o 
   2   7  10        0.37        0.73      0.40 o 
   3   7  10        3.36        2.82      0.54 o 
   4   7  10        9.62        9.64      0.85 o 
  -2   8  10        0.00        0.03      0.97 o 
  -1   8  10        0.09       -0.74      0.83 o 
   0   8  10        0.05        0.23      0.46 o 
   1   8  10        6.47        6.64      0.63 o 
   2   8  10       13.74       13.34      1.04 o 
   3   8  10       68.68       68.60      2.06 o 
   4   8  10       24.53       24.76      1.29 o 
   0   9  10        3.59        4.37      0.77 o 
   1   9  10        7.67        8.43      0.85 o 
   2   9  10       15.96       15.60      0.92 o 
   3   9  10        7.41        6.68      0.72 o 
   0  10  10        6.17        4.45      1.22 o 
   1  10  10        2.18        1.69      0.60 o 
   2  10  10        5.95        5.32      0.70 o 
   3  10  10       10.78       10.18      1.12 o 
  -2  -9  11       28.11       28.46      2.77 o 
  -1  -9  11        4.73        3.99      0.87 o 
   0  -9  11       29.96       27.23      2.46 o 
   1  -9  11       55.91       59.10      2.40 o 
  -3  -8  11        7.67        5.69      1.57 o 
  -2  -8  11       33.85       31.57      2.64 o 
  -1  -8  11        3.69        4.71      0.59 o 
   0  -8  11       37.21       35.90      1.68 o 
   1  -8  11        6.25        5.95      0.93 o 
   2  -8  11        0.24        0.10      0.52 o 
   3  -8  11        0.33        0.53      1.00 o 
  -3  -7  11       43.18       39.65      2.95 o 
  -2  -7  11        0.47        0.42      0.77 o 
  -1  -7  11        9.06       11.29      1.66 o 
   0  -7  11       17.23       16.94      0.83 o 
   1  -7  11       26.18       27.67      1.11 o 
   2  -7  11       35.28       37.51      1.39 o 
   3  -7  11       15.33       13.22      1.07 o 
  -5  -6  11      107.42      106.89      4.82 o 
  -4  -6  11       30.24       30.59      2.60 o 
  -3  -6  11       11.02       15.91      1.94 o 
  -2  -6  11        0.96       -0.17      0.69 o 
  -1  -6  11        2.13        3.51      0.80 o 
   0  -6  11       31.58       30.38      0.87 o 
   1  -6  11       30.55       29.65      1.08 o 
   2  -6  11       43.75       46.79      1.52 o 
   3  -6  11      170.09      172.34      4.07 o 
   4  -6  11       79.32       86.03      2.89 o 
  -5  -5  11        2.63        2.32      1.18 o 
  -4  -5  11        6.27        5.01      1.39 o 
  -3  -5  11       45.29       39.85      2.63 o 
  -2  -5  11        0.02       -0.14      0.60 o 
  -1  -5  11       67.17       69.06      1.91 o 
   0  -5  11       21.27       19.37      0.76 o 
   1  -5  11      106.49       96.59      2.03 o 
   2  -5  11      144.75      138.26      3.18 o 
   3  -5  11       37.36       34.84      1.59 o 
   4  -5  11      102.60      101.51      3.05 o 
  -6  -4  11      126.77      126.27      5.31 o 
  -5  -4  11       17.50       17.75      1.99 o 
  -4  -4  11        3.95        2.85      1.08 o 
  -3  -4  11        2.40        3.41      0.98 o 
  -2  -4  11      138.50      126.07      4.72 o 
  -1  -4  11        0.11        0.32      0.22 o 
   0  -4  11        2.62        8.18      0.53 o 
   1  -4  11       38.54       48.18      1.34 o 
   2  -4  11      133.13      125.92      2.91 o 
   3  -4  11       61.71       59.96      1.99 o 
   4  -4  11       12.00       10.47      1.10 o 
   5  -4  11       46.64       48.58      2.36 o 
  -5  -3  11       31.55       34.57      2.46 o 
  -3  -3  11        0.29        0.08      0.60 o 
  -2  -3  11       23.82       24.05      1.01 o 
  -1  -3  11       14.28       15.96      0.60 o 
   0  -3  11       65.38       70.60      1.87 o 
   1  -3  11       42.99       48.20      2.29 o 
   2  -3  11       53.12       56.92      1.73 o 
   3  -3  11      188.09      174.73      3.77 o 
   4  -3  11        0.30        0.72      0.54 o 
   5  -3  11        6.47        3.63      0.85 o 
  -5  -2  11       47.75       54.26      2.95 o 
  -4  -2  11       29.46       30.28      2.01 o 
  -3  -2  11       95.71       97.54      2.61 o 
  -2  -2  11       28.00       26.22      1.17 o 
  -1  -2  11      307.64      292.19      5.56 o 
   0  -2  11      410.83      352.00      5.15 o 
   1  -2  11      299.39      255.30      4.75 o 
   2  -2  11      132.14      129.54      2.83 o 
   3  -2  11       14.38       13.69      0.98 o 
   4  -2  11       60.98       54.72      1.94 o 
   5  -2  11       24.83       26.24      2.01 o 
  -4  -1  11        0.50        0.89      0.41 o 
  -3  -1  11       40.67       43.04      2.63 o 
  -2  -1  11       26.76       26.31      1.38 o 
  -1  -1  11       57.40       50.85      1.51 o 
   0  -1  11        4.04        7.22      1.88 o 
   1  -1  11      153.82      142.21      2.97 o 
   2  -1  11      112.47       92.24      3.17 o 
   3  -1  11        5.56        6.03      0.67 o 
   4  -1  11       11.09       10.78      0.96 o 
   5  -1  11       24.98       26.73      2.08 o 
   6  -1  11       26.90       24.75      2.25 o 
  -4   0  11      179.25      187.14      6.60 o 
  -3   0  11        6.34        6.53      0.78 o 
  -2   0  11      231.84      230.53      3.77 o 
  -1   0  11        7.98        8.01      0.52 o 
   0   0  11       40.02       40.44      1.76 o 
   1   0  11      148.60      132.11      4.20 o 
   2   0  11       17.76       14.90      1.33 o 
   3   0  11        0.57        0.22      0.44 o 
   4   0  11      237.45      223.90      6.11 o 
   5   0  11        3.09        3.30      0.93 o 
   6   0  11       14.26       12.60      1.73 o 
  -5   1  11       47.52       47.64      3.33 o 
  -4   1  11       21.14       22.22      2.25 o 
  -3   1  11       19.88       21.26      1.11 o 
  -2   1  11       51.61       53.93      1.35 o 
  -1   1  11     1432.03     1363.43     18.26 o 
   0   1  11      728.46      701.24     12.70 o 
   1   1  11        8.54        8.71      0.56 o 
   2   1  11       11.62       10.10      1.12 o 
   3   1  11       28.87       28.85      1.83 o 
   4   1  11        0.67        0.51      0.53 o 
   5   1  11       16.17       18.64      1.66 o 
   6   1  11        0.98        1.31      0.90 o 
  -5   2  11        6.15        5.48      1.59 o 
  -4   2  11       15.58       18.89      2.19 o 
  -3   2  11       36.76       35.59      2.35 o 
  -2   2  11        2.17        2.45      0.48 o 
  -1   2  11        3.26        3.62      0.25 o 
   0   2  11       46.23       43.45      1.37 o 
   1   2  11       20.77       18.99      0.81 o 
   2   2  11       69.52       66.24      1.57 o 
   3   2  11      219.68      197.69      6.03 o 
   4   2  11       62.99       62.46      2.60 o 
   5   2  11      171.68      177.17      5.31 o 
   6   2  11       40.59       40.37      2.47 o 
  -4   3  11       53.39       54.76      3.40 o 
  -3   3  11       11.54        6.40      1.35 o 
  -2   3  11       83.28       76.69      3.37 o 
  -1   3  11       97.16       95.51      1.60 o 
   0   3  11       10.60       10.33      1.80 o 
   1   3  11       40.41       39.34      1.28 o 
   2   3  11       72.53       72.30      1.78 o 
   3   3  11       57.75       56.96      2.61 o 
   4   3  11       91.98       85.03      3.53 o 
   5   3  11        7.63        7.11      1.11 o 
   6   3  11        5.91        8.17      1.33 o 
  -4   4  11        0.04        0.21      0.97 o 
  -3   4  11        0.25        0.13      0.84 o 
  -2   4  11       52.72       44.15      2.58 o 
  -1   4  11       98.81       89.03      1.93 o 
   0   4  11      103.16      102.68      1.85 o 
   1   4  11      332.15      329.15      6.02 o 
   2   4  11      164.27      159.10      3.09 o 
   3   4  11       22.74       23.69      1.66 o 
   4   4  11       14.24       14.42      1.50 o 
   5   4  11       39.51       32.53      1.97 o 
   6   4  11        0.17        1.80      0.90 o 
  -3   5  11        0.26       -0.28      0.79 o 
  -2   5  11       61.79       65.94      3.38 o 
  -1   5  11       18.82       19.09      1.74 o 
   0   5  11      163.89      170.27      7.10 o 
   1   5  11      612.17      611.93      9.89 o 
   2   5  11      152.11      150.85      3.10 o 
   3   5  11      146.76      136.59      3.69 o 
   4   5  11       74.00       71.48      3.20 o 
   5   5  11      152.65      170.09      5.07 o 
   6   5  11       21.78       19.51      1.78 o 
  -3   6  11        8.87       11.01      1.88 o 
  -2   6  11       29.56       27.26      2.40 o 
  -1   6  11      178.19      177.72      6.04 o 
   0   6  11       14.17       14.62      0.74 o 
   1   6  11        1.00        0.71      0.41 o 
   2   6  11       66.95       64.92      1.90 o 
   3   6  11       14.36       15.42      0.91 o 
   4   6  11       54.76       50.19      2.64 o 
  -2   7  11        2.56        1.83      1.19 o 
  -1   7  11       34.53       34.57      2.50 o 
   0   7  11       89.44       97.13      2.41 o 
   1   7  11       22.78       22.29      0.92 o 
   2   7  11       17.74       18.95      2.14 o 
   3   7  11        4.03        2.31      0.54 o 
   4   7  11       14.54       16.48      1.67 o 
  -1   8  11        4.87        4.64      1.31 o 
   0   8  11       46.73       49.58      1.77 o 
   1   8  11       90.13       92.55      2.44 o 
   2   8  11        1.85        1.94      0.50 o 
   3   8  11       16.52       18.72      1.16 o 
   4   8  11        7.24        5.32      1.22 o 
   0   9  11        5.16        3.07      0.81 o 
   1   9  11        7.70        8.08      0.81 o 
   2   9  11        0.09        0.02      0.49 o 
   3   9  11        0.00        0.03      0.50 o 
   1  10  11       11.29       10.67      1.49 o 
   2  10  11        0.15       -0.50      0.51 o 
   3  10  11       21.90       20.02      1.95 o 
   0  -9  12       51.64       53.40      2.42 o 
   1  -9  12       69.44       65.65      3.54 o 
  -3  -8  12       37.31       39.90      3.22 o 
  -2  -8  12       43.79       41.67      3.06 o 
  -1  -8  12      125.68      126.72      5.46 o 
   0  -8  12      122.90      125.23      4.89 o 
   1  -8  12       50.26       54.90      2.21 o 
   2  -8  12        9.92        7.94      1.15 o 
  -4  -7  12        7.00        8.33      1.91 o 
  -3  -7  12       85.69       86.59      4.54 o 
  -2  -7  12       46.74       51.49      3.24 o 
  -1  -7  12       23.55       20.06      2.02 o 
   0  -7  12       28.66       26.59      3.53 o 
   1  -7  12       26.96       31.18      1.23 o 
   2  -7  12      135.88      138.00      2.92 o 
   3  -7  12        0.31       -0.51      0.72 o 
  -4  -6  12       10.73       11.12      1.99 o 
  -3  -6  12        9.89        8.33      1.62 o 
  -2  -6  12       65.20       62.66      3.38 o 
  -1  -6  12       21.48       19.10      1.87 o 
   0  -6  12       12.20       12.78      0.74 o 
   1  -6  12       69.89       68.13      1.73 o 
   2  -6  12        0.53        1.32      0.50 o 
   3  -6  12        9.32        7.18      1.14 o 
  -5  -5  12       62.78       64.81      3.67 o 
  -4  -5  12       43.97       47.25      3.22 o 
  -3  -5  12       41.67       38.37      2.68 o 
  -2  -5  12       26.11       23.75      1.95 o 
  -1  -5  12        9.87       12.03      0.79 o 
   0  -5  12        3.27        2.25      0.40 o 
   1  -5  12       22.68       26.38      1.21 o 
   2  -5  12       91.97       92.93      2.19 o 
   3  -5  12       44.02       45.05      1.85 o 
   4  -5  12        1.84        2.10      0.79 o 
  -5  -4  12      102.60      105.15      4.58 o 
  -4  -4  12       66.08       64.19      3.61 o 
  -3  -4  12       61.69       61.14      3.26 o 
  -2  -4  12        0.18        0.55      0.62 o 
  -1  -4  12        5.22        5.62      0.74 o 
   0  -4  12        9.65        8.60      0.56 o 
   1  -4  12      153.43      145.19      2.68 o 
   2  -4  12       14.16       13.66      1.03 o 
   3  -4  12      217.62      234.18      4.84 o 
   4  -4  12      148.95      154.67      3.89 o 
   5  -4  12       59.68       65.30      3.79 o 
  -5  -3  12       52.32       63.84      3.40 o 
  -3  -3  12        0.10       -0.49      0.49 o 
  -2  -3  12       10.66        9.81      1.07 o 
  -1  -3  12       41.40       40.49      1.42 o 
   0  -3  12       72.54       70.74      1.92 o 
   1  -3  12       44.62       36.63      1.29 o 
   2  -3  12      196.20      189.76      4.16 o 
   3  -3  12       74.69       75.69      2.27 o 
   4  -3  12      134.65      127.82      5.19 o 
   5  -3  12       26.71       24.38      1.65 o 
  -5  -2  12       50.06       55.69      3.08 o 
  -4  -2  12       30.28       33.12      2.18 o 
  -3  -2  12        1.15        1.05      0.42 o 
  -2  -2  12       29.48       26.29      1.10 o 
  -1  -2  12       72.38       72.17      1.99 o 
   0  -2  12       35.26       46.03      1.36 o 
   1  -2  12        0.68        7.32      0.66 o 
   2  -2  12      166.09      177.51      3.58 o 
   3  -2  12       69.40       63.80      1.99 o 
   4  -2  12       19.11       17.22      1.24 o 
   5  -2  12       45.29       47.13      2.06 o 
  -4  -1  12       11.68       10.04      1.31 o 
  -3  -1  12       50.04       48.40      1.61 o 
  -2  -1  12       69.23       67.78      2.39 o 
  -1  -1  12       67.52       69.89      2.37 o 
   0  -1  12       15.93       16.97      0.99 o 
   1  -1  12      139.26      157.55      4.93 o 
   2  -1  12        1.12        1.62      0.58 o 
   3  -1  12      189.17      188.69      5.39 o 
   4  -1  12       44.57       46.46      2.43 o 
   5  -1  12        0.32        0.20      0.65 o 
  -3   0  12       79.19       80.05      1.88 o 
  -2   0  12       27.70       27.60      1.17 o 
  -1   0  12       17.84       19.17      0.80 o 
   0   0  12      259.68      237.92      6.56 o 
   1   0  12      332.93      289.48      7.84 o 
   2   0  12      117.72      117.98      4.19 o 
   3   0  12       22.48       19.68      1.49 o 
   4   0  12       52.02       54.29      2.58 o 
   5   0  12        0.54        1.04      0.76 o 
   6   0  12       14.88       16.85      1.95 o 
  -5   1  12       59.28       69.61      4.16 o 
  -4   1  12        1.92        0.66      0.97 o 
  -3   1  12        5.57        5.55      1.25 o 
  -2   1  12       39.51       40.46      1.18 o 
  -1   1  12        5.80        4.66      0.44 o 
   0   1  12        5.22        3.45      0.58 o 
   1   1  12        4.43        3.27      0.41 o 
   2   1  12      207.35      193.60      5.89 o 
   3   1  12        1.55        0.93      0.59 o 
   4   1  12       14.73       15.93      1.46 o 
   5   1  12        2.16        3.74      1.00 o 
   6   1  12       63.05       64.02      3.20 o 
  -4   2  12      247.64      267.16      8.81 o 
  -3   2  12      101.99      107.86      4.52 o 
  -2   2  12       70.82       71.65      3.20 o 
  -1   2  12       85.90       87.03      1.85 o 
   0   2  12        0.94        0.52      0.31 o 
   1   2  12       70.36       69.80      2.50 o 
   2   2  12       68.45       62.94      2.74 o 
   3   2  12       72.69       58.54      2.77 o 
   4   2  12       48.63       45.24      2.25 o 
   5   2  12       80.86       75.03      3.20 o 
   6   2  12        1.98        2.49      1.05 o 
  -4   3  12       51.71       62.01      3.75 o 
  -3   3  12       21.27       20.62      2.15 o 
  -2   3  12        0.63        0.77      0.76 o 
  -1   3  12      193.00      184.95      3.98 o 
   0   3  12      542.88      515.97      8.98 o 
   1   3  12      224.86      215.95      4.23 o 
   2   3  12       20.60       18.28      0.83 o 
   3   3  12       17.63       15.31      1.47 o 
   4   3  12        1.88        2.49      0.84 o 
   5   3  12       42.34       41.21      2.29 o 
   6   3  12        0.40        0.55      0.84 o 
  -4   4  12       50.16       54.78      3.67 o 
  -3   4  12        0.37        1.76      1.00 o 
  -2   4  12        2.71        3.41      1.01 o 
  -1   4  12       11.95       12.63      1.43 o 
   0   4  12       60.28       60.28      1.34 o 
   1   4  12        0.89        1.17      0.39 o 
   2   4  12        3.61        3.65      0.51 o 
   3   4  12      171.96      171.88      5.55 o 
   4   4  12      105.36      108.98      4.28 o 
   5   4  12       45.13       48.36      2.49 o 
   6   4  12      127.46      133.98      4.76 o 
  -3   5  12       11.47       10.06      1.81 o 
  -2   5  12       26.00       21.57      2.13 o 
  -1   5  12        0.10       -0.56      0.56 o 
   0   5  12       45.44       44.66      1.80 o 
   1   5  12       14.07       15.34      0.97 o 
   2   5  12       19.28       18.85      0.94 o 
   3   5  12       19.38       18.84      1.64 o 
   4   5  12      100.04       92.25      3.85 o 
   5   5  12        5.02        5.65      1.10 o 
   6   5  12        2.32        1.46      0.94 o 
  -3   6  12        2.63        4.55      1.53 o 
  -2   6  12        0.25        0.22      0.96 o 
  -1   6  12       73.73       67.40      3.37 o 
   0   6  12        0.64        0.49      0.34 o 
   1   6  12       77.50       83.28      4.09 o 
   2   6  12      236.69      238.21      4.58 o 
   3   6  12       49.14       48.32      2.58 o 
   4   6  12        0.68        0.48      0.74 o 
   5   6  12        1.05        1.83      0.94 o 
  -2   7  12        2.94        1.53      1.21 o 
  -1   7  12       18.07       18.44      2.09 o 
   0   7  12        1.78        2.35      0.66 o 
   1   7  12      249.16      256.33      4.85 o 
   2   7  12      265.32      265.14      5.13 o 
   3   7  12      113.02      105.81      4.16 o 
   4   7  12       28.87       33.57      2.30 o 
   5   7  12       23.92       21.67      2.06 o 
  -1   8  12       54.91       52.87      3.34 o 
   0   8  12       31.74       31.48      3.53 o 
   1   8  12        0.02       -0.23      0.58 o 
   2   8  12        0.15        0.44      0.46 o 
   3   8  12       23.83       24.50      2.04 o 
   4   8  12       21.79       23.74      2.09 o 
   0   9  12       67.86       62.04      3.61 o 
   1   9  12       16.39       18.29      1.66 o 
   2   9  12       12.86       14.61      0.96 o 
   3   9  12        0.45        0.72      0.70 o 
  -1  -8  13        3.48        1.45      1.15 o 
   0  -8  13        6.44        6.07      1.50 o 
   1  -8  13       34.03       34.97      2.47 o 
  -3  -7  13       63.52       64.74      3.92 o 
  -2  -7  13       74.53       74.68      4.03 o 
  -1  -7  13      102.02       98.01      4.54 o 
   0  -7  13       48.10       47.03      1.89 o 
   1  -7  13      130.00      125.22      3.48 o 
   2  -7  13       34.54       35.61      1.76 o 
  -4  -6  13       29.42       31.05      2.92 o 
  -3  -6  13       37.80       40.61      2.94 o 
  -2  -6  13       32.86       29.95      2.43 o 
  -1  -6  13      176.30      171.22      6.31 o 
   0  -6  13      128.67      127.51      3.36 o 
   1  -6  13      131.30      134.68      2.69 o 
   2  -6  13       21.91       23.30      1.19 o 
   3  -6  13        4.19        4.99      1.57 o 
  -4  -5  13        0.39       -0.72      1.04 o 
  -3  -5  13       42.89       42.26      2.85 o 
  -2  -5  13      149.05      141.45      5.51 o 
  -1  -5  13       19.37       17.23      1.77 o 
   0  -5  13       86.20       78.24      1.74 o 
   1  -5  13        4.63        3.99      0.64 o 
   2  -5  13      104.61      111.28      2.51 o 
   3  -5  13       76.43       79.63      2.54 o 
   4  -5  13       32.67       38.59      2.08 o 
  -5  -4  13        0.09       -0.51      1.03 o 
  -4  -4  13        1.45        1.71      1.17 o 
  -3  -4  13        8.94        8.40      1.43 o 
  -2  -4  13       66.19       58.25      3.05 o 
  -1  -4  13       50.03       48.90      1.54 o 
   0  -4  13       13.65       15.89      0.75 o 
   1  -4  13       49.02       51.06      1.88 o 
   2  -4  13       24.04       26.06      1.28 o 
   3  -4  13       32.14       33.11      1.73 o 
   4  -4  13        1.82        1.97      0.76 o 
  -5  -3  13       13.41       15.63      1.99 o 
  -4  -3  13       67.29       67.11      3.64 o 
  -3  -3  13       46.94       47.63      2.82 o 
  -2  -3  13        7.73        7.26      0.97 o 
  -1  -3  13      101.25       95.82      2.53 o 
   0  -3  13        6.05        4.33      0.60 o 
   1  -3  13        3.76        3.52      0.54 o 
   2  -3  13       77.96       87.14      2.33 o 
   3  -3  13      164.24      168.78      3.82 o 
   4  -3  13        1.57        0.96      0.60 o 
   5  -3  13       29.75       32.07      2.81 o 
  -3  -2  13       72.52       71.89      3.40 o 
  -2  -2  13       26.34       26.75      1.83 o 
  -1  -2  13       26.92       27.36      1.31 o 
   0  -2  13        0.50        0.38      0.41 o 
   1  -2  13      148.65      130.34      2.95 o 
   2  -2  13       76.23       72.11      2.02 o 
   3  -2  13       91.96       95.46      2.59 o 
   4  -2  13      251.47      264.73      5.43 o 
   5  -2  13       72.71       74.06      3.57 o 
  -3  -1  13        9.33        8.85      0.80 o 
  -2  -1  13       11.46       12.65      0.85 o 
  -1  -1  13       73.81       74.52      2.08 o 
   0  -1  13       49.41       49.62      1.75 o 
   1  -1  13       76.91       67.85      2.89 o 
   3  -1  13       71.63       71.59      2.95 o 
   4  -1  13      194.87      210.28      6.24 o 
   5  -1  13       60.02       58.58      3.08 o 
  -4   0  13       28.66       26.86      1.73 o 
  -3   0  13       37.36       37.33      1.47 o 
  -2   0  13        6.10        6.40      0.64 o 
  -1   0  13        3.16        2.77      0.47 o 
   0   0  13      211.01      212.14      4.53 o 
   1   0  13        4.42        8.37      1.08 o 
   2   0  13       32.55       46.56      2.46 o 
   3   0  13      173.20      184.80      5.34 o 
   4   0  13        3.05        1.84      0.77 o 
   5   0  13       61.54       60.09      3.02 o 
  -4   1  13       95.46       99.82      4.72 o 
  -3   1  13       41.32       40.41      2.81 o 
  -2   1  13      129.40      131.10      2.57 o 
  -1   1  13      124.47      124.41      2.38 o 
   0   1  13       48.19       46.59      1.29 o 
   1   1  13       82.79       85.52      3.31 o 
   2   1  13       19.68       23.32      1.66 o 
   3   1  13       43.24       44.93      2.53 o 
   4   1  13       74.93       67.01      2.91 o 
   5   1  13        4.91        4.56      1.11 o 
   6   1  13        3.65        3.71      1.25 o 
  -4   2  13        6.26        7.50      1.73 o 
  -3   2  13       28.28       29.33      2.35 o 
  -2   2  13       25.37       25.70      1.26 o 
  -1   2  13       98.50      101.81      2.08 o 
   0   2  13       14.11       13.33      0.86 o 
   1   2  13      215.67      193.55      3.85 o 
   2   2  13      171.48      154.21      5.10 o 
   3   2  13        0.05        0.03      0.55 o 
   4   2  13       62.17       57.46      2.65 o 
   5   2  13        0.04       -0.13      0.63 o 
   6   2  13        3.23        2.40      1.11 o 
  -4   3  13       26.32       29.50      2.88 o 
  -3   3  13        6.90        7.67      1.53 o 
  -2   3  13       24.12       22.32      1.27 o 
  -1   3  13        1.30        1.40      0.46 o 
   0   3  13        0.72        1.31      0.79 o 
   1   3  13       36.56       37.98      1.34 o 
   2   3  13        7.02        6.18      1.03 o 
   3   3  13       58.90       59.82      2.91 o 
   4   3  13       19.06       19.21      1.84 o 
   5   3  13        0.00       -0.27      0.58 o 
   6   3  13       28.28       29.30      2.30 o 
  -3   4  13      207.08      231.06      7.92 o 
  -2   4  13      120.36      128.04      5.04 o 
  -1   4  13       35.97       34.41      1.49 o 
   0   4  13       10.34       10.79      0.91 o 
   1   4  13        0.11       -0.10      0.32 o 
   2   4  13       13.20       12.28      1.36 o 
   3   4  13      132.87      126.72      4.61 o 
   4   4  13        1.99        1.69      0.81 o 
   5   4  13       32.49       35.58      2.23 o 
   6   4  13       18.19       20.11      1.98 o 
  -3   5  13       72.40       76.41      4.21 o 
  -2   5  13        0.05        0.34      0.87 o 
  -1   5  13       21.36       20.81      1.98 o 
   0   5  13       69.25       64.90      2.10 o 
   1   5  13      221.27      222.15      6.29 o 
   2   5  13       20.82       18.05      1.63 o 
   3   5  13       56.11       55.75      2.85 o 
   4   5  13        2.72        0.91      0.80 o 
   6   5  13       11.09        9.37      1.55 o 
  -2   6  13        0.04       -0.58      0.94 o 
  -1   6  13        3.15        3.18      0.73 o 
   0   6  13        1.29        1.91      0.57 o 
   1   6  13       14.10       13.36      0.84 o 
   2   6  13        2.61        4.33      1.01 o 
   3   6  13       31.46       33.65      2.25 o 
   4   6  13      100.97      103.92      4.34 o 
   5   6  13       22.76       22.08      2.11 o 
  -1   7  13        0.19       -0.03      0.93 o 
   0   7  13        4.28        4.23      0.79 o 
   1   7  13        2.36        2.75      0.55 o 
   2   7  13       27.64       24.86      1.27 o 
   3   7  13       41.07       38.89      2.47 o 
   4   7  13       56.98       60.80      3.24 o 
   5   7  13       23.01       25.34      2.32 o 
   0   8  13        5.53        3.90      0.87 o 
   1   8  13        6.20        6.03      1.46 o 
   2   8  13       63.16       65.99      1.75 o 
   3   8  13       92.51      101.00      4.28 o 
   4   8  13        1.92        4.65      1.33 o 
   1   9  13       14.41       17.07      2.15 o 
   2   9  13      130.27      132.05      3.33 o 
   3   9  13      151.70      155.76      3.80 o 
  -2  -7  14       69.49       78.30      4.26 o 
  -1  -7  14        2.00        2.50      1.18 o 
   0  -7  14       75.94       84.88      4.26 o 
   1  -7  14       53.76       50.99      2.49 o 
   2  -7  14       61.15       62.11      2.31 o 
  -3  -6  14        3.33        1.80      1.12 o 
  -2  -6  14       42.59       40.70      2.87 o 
  -1  -6  14       19.76       18.79      2.05 o 
   0  -6  14       43.96       42.05      2.74 o 
   1  -6  14        3.36        3.36      0.60 o 
   2  -6  14       15.26       17.30      1.11 o 
   3  -6  14       55.36       60.42      3.79 o 
  -4  -5  14       27.61       27.32      2.72 o 
  -3  -5  14       54.85       55.72      3.40 o 
  -2  -5  14      179.92      180.87      6.69 o 
  -1  -5  14      154.02      158.41      5.94 o 
   0  -5  14       79.17       77.96      2.23 o 
   1  -5  14      144.42      147.03      3.77 o 
   2  -5  14       66.96       66.92      2.79 o 
   3  -5  14       77.28       79.66      2.59 o 
  -4  -4  14        7.83        4.99      1.56 o 
  -3  -4  14      106.54      103.70      4.68 o 
  -2  -4  14        9.53        9.30      1.49 o 
  -1  -4  14      146.31      146.24      3.22 o 
   0  -4  14      202.63      195.51      4.63 o 
   1  -4  14      101.21       96.94      2.14 o 
   2  -4  14      117.99      122.03      3.02 o 
   3  -4  14       20.21       22.01      2.10 o 
   4  -4  14        0.17        0.06      0.63 o 
  -4  -3  14        4.28        4.00      1.39 o 
  -3  -3  14        8.47        9.00      1.53 o 
  -2  -3  14      125.60      118.52      4.69 o 
  -1  -3  14       82.89       82.50      2.37 o 
   0  -3  14       82.80       83.70      3.65 o 
   1  -3  14       26.99       24.10      0.98 o 
   2  -3  14       18.26       17.10      1.09 o 
   3  -3  14      111.86      120.30      3.12 o 
   4  -3  14        3.98        3.15      0.73 o 
  -3  -2  14       10.38       11.64      1.56 o 
  -2  -2  14       77.57       76.32      2.22 o 
  -1  -2  14       54.18       49.28      1.70 o 
   0  -2  14       10.72       11.62      0.96 o 
   1  -2  14       53.35       55.21      1.74 o 
   2  -2  14        5.33        6.62      1.55 o 
   3  -2  14      100.88      108.39      2.87 o 
   4  -2  14        7.42        7.84      1.00 o 
  -3  -1  14       87.99       89.21      2.51 o 
  -2  -1  14        0.02       -0.10      0.37 o 
  -1  -1  14       52.44       48.09      1.92 o 
   0  -1  14       23.13       22.11      1.22 o 
   1  -1  14       21.70       21.69      1.66 o 
   3  -1  14      243.67      258.90      7.02 o 
   4  -1  14       36.27       37.29      2.36 o 
   5  -1  14       11.33       11.52      1.71 o 
  -3   0  14       97.90      111.78      3.95 o 
  -2   0  14       27.40       25.13      1.19 o 
  -1   0  14        1.37        0.43      0.37 o 
   0   0  14        2.59        2.30      0.60 o 
   1   0  14       63.06       56.25      2.65 o 
   2   0  14       83.15       80.55      3.48 o 
   3   0  14      107.71      118.25      4.07 o 
   4   0  14      135.94      140.74      4.79 o 
   5   0  14      105.66      107.80      4.34 o 
  -4   1  14        8.03       10.19      1.10 o 
  -3   1  14       23.22       24.07      1.36 o 
  -2   1  14       75.96       77.87      2.32 o 
  -1   1  14        1.36        0.98      0.36 o 
   0   1  14      100.50       97.53      2.07 o 
   1   1  14       21.10       21.29      1.60 o 
   2   1  14      208.84      192.65      6.17 o 
   3   1  14       23.74       18.98      1.83 o 
   4   1  14      143.62      139.40      4.68 o 
   5   1  14      136.27      139.47      4.97 o 
  -4   2  14       14.07       12.01      2.08 o 
  -3   2  14       22.14       23.94      3.56 o 
  -2   2  14        3.83        4.33      0.70 o 
  -1   2  14        3.01        3.30      0.46 o 
   0   2  14       60.60       60.50      1.56 o 
   1   2  14      110.95      114.39      4.14 o 
   2   2  14        6.35        7.36      1.14 o 
   3   2  14       87.25       97.46      4.06 o 
   4   2  14       28.95       29.38      1.97 o 
   5   2  14       19.38       20.72      1.94 o 
  -3   3  14       35.70       35.23      2.71 o 
  -2   3  14      111.42      118.60      3.19 o 
  -1   3  14      139.49      132.32      3.29 o 
   0   3  14       47.71       46.33      1.99 o 
   1   3  14      127.65      135.85      4.72 o 
   2   3  14        8.23       10.24      1.35 o 
   3   3  14       38.20       41.66      2.49 o 
   4   3  14       22.44       21.53      2.04 o 
   5   3  14        6.80        4.02      1.08 o 
  -3   4  14        4.95        4.49      1.49 o 
  -2   4  14        1.32        2.06      0.77 o 
  -1   4  14       69.73       68.35      3.46 o 
   0   4  14       59.09       57.33      1.94 o 
   1   4  14        9.40        8.98      0.83 o 
   2   4  14      172.79      162.44      5.45 o 
   3   4  14        0.38       -0.03      0.55 o 
   4   4  14        4.79        3.75      1.14 o 
   5   4  14        7.79        9.75      1.47 o 
  -2   5  14        2.46        2.74      1.26 o 
  -1   5  14        4.05        4.37      0.78 o 
   0   5  14       16.62       17.87      1.24 o 
   1   5  14        8.34        7.49      0.84 o 
   2   5  14        8.03        8.76      1.31 o 
   3   5  14        8.01        8.13      1.36 o 
   4   5  14        0.04        0.66      0.80 o 
  -2   6  14      189.67      204.50      7.39 o 
  -1   6  14       58.41       64.64      3.20 o 
   0   6  14        2.03        2.09      0.65 o 
   1   6  14        5.31        7.04      1.95 o 
   2   6  14       22.68       22.04      1.94 o 
   3   6  14       49.57       50.26      2.85 o 
   4   6  14       37.54       41.50      2.72 o 
   5   6  14        2.32        2.88      1.21 o 
  -1   7  14        3.03        3.46      1.39 o 
   0   7  14        3.91        2.69      0.76 o 
   1   7  14       25.43       24.70      1.75 o 
   2   7  14       60.46       57.63      3.13 o 
   3   7  14       11.40       10.31      1.59 o 
   4   7  14        2.69        2.65      1.15 o 
   0   8  14        0.75        1.35      1.17 o 
   1   8  14        0.11        0.64      0.64 o 
   2   8  14       16.73       14.24      1.62 o 
   3   8  14        1.37        2.11      1.05 o 
   2  -7  15        4.12        4.42      1.55 o 
  -2  -6  15        4.43        5.76      1.52 o 
  -1  -6  15       51.41       52.39      3.26 o 
   0  -6  15       11.05       10.96      1.76 o 
   1  -6  15       37.94       40.41      2.84 o 
   2  -6  15       62.43       63.42      1.95 o 
  -3  -5  15        0.03        0.60      1.07 o 
  -2  -5  15       42.32       43.49      2.92 o 
  -1  -5  15       76.47       80.51      3.95 o 
   0  -5  15       59.20       65.06      3.48 o 
   1  -5  15       77.75       79.14      2.46 o 
   2  -5  15      135.88      138.33      3.40 o 
   3  -5  15       12.71       13.88      1.32 o 
  -4  -4  15        0.03       -0.87      1.19 o 
  -3  -4  15        0.54       -0.10      0.96 o 
  -2  -4  15        8.42        9.92      1.60 o 
  -1  -4  15       20.33       19.27      1.94 o 
   0  -4  15       74.08       68.31      2.11 o 
   1  -4  15       73.15       78.04      2.42 o 
   2  -4  15        4.39        2.68      0.67 o 
   3  -4  15        2.72        1.52      0.68 o 
   4  -4  15       35.86       39.71      2.94 o 
  -4  -3  15       24.47       30.97      2.77 o 
  -3  -3  15       34.34       28.34      2.36 o 
  -2  -3  15      134.68      126.34      5.03 o 
  -1  -3  15      389.29      400.97      7.79 o 
   0  -3  15       67.54       71.10      3.43 o 
   1  -3  15      180.37      175.84      3.18 o 
   2  -3  15       83.49       86.02      2.43 o 
   3  -3  15       82.71       76.54      2.45 o 
   4  -3  15      107.65      115.11      3.35 o 
  -3  -2  15       63.05       62.70      3.36 o 
  -2  -2  15       51.17       50.74      2.90 o 
  -1  -2  15       31.35       32.73      1.43 o 
   0  -2  15      229.93      228.98      5.49 o 
   1  -2  15      110.83      104.01      4.06 o 
   2  -2  15      120.02      115.09      4.00 o 
   3  -2  15        0.37       -0.17      0.69 o 
   4  -2  15       33.45       39.05      2.56 o 
  -3  -1  15        9.48        8.37      1.42 o 
  -2  -1  15       64.55       60.18      1.98 o 
  -1  -1  15       58.78       57.19      2.72 o 
   0  -1  15      180.87      191.15      4.36 o 
   1  -1  15       37.35       37.67      2.25 o 
   3  -1  15       31.50       34.71      2.19 o 
   4  -1  15       19.86       23.25      2.09 o 
  -3   0  15        0.14        0.27      0.60 o 
  -2   0  15        0.08       -0.36      0.40 o 
  -1   0  15      131.01      129.34      3.19 o 
   0   0  15        0.23       -0.17      0.44 o 
   1   0  15       41.08       42.14      2.37 o 
   2   0  15        2.70        3.99      1.04 o 
   3   0  15       34.58       35.94      2.19 o 
   4   0  15       84.85       88.49      3.75 o 
   5   0  15        2.31        2.19      1.10 o 
  -3   1  15       29.20       29.00      1.52 o 
  -2   1  15        5.23        4.41      0.72 o 
  -1   1  15        2.76        1.81      0.43 o 
   0   1  15       23.38       22.23      1.64 o 
   1   1  15        0.09        0.14      0.52 o 
   2   1  15       14.63       12.58      1.53 o 
   3   1  15      104.57      102.42      4.33 o 
   4   1  15      106.69      111.94      4.23 o 
   5   1  15       24.61       21.17      2.09 o 
  -4   2  15       13.46       14.86      1.67 o 
  -3   2  15       16.93       16.90      1.32 o 
  -2   2  15       68.53       71.42      2.34 o 
  -1   2  15        9.38       10.64      1.94 o 
   0   2  15        3.06        2.87      0.67 o 
   1   2  15       38.82       37.92      2.23 o 
   2   2  15       44.77       39.13      2.36 o 
   3   2  15       70.20       71.76      3.53 o 
   4   2  15      144.28      147.27      4.99 o 
   5   2  15       36.22       34.72      2.43 o 
  -3   3  15       24.00       27.08      1.61 o 
  -2   3  15        0.49        0.16      0.52 o 
  -1   3  15       60.11       58.07      2.03 o 
   0   3  15       37.93       37.57      1.52 o 
   1   3  15       24.87       23.55      1.78 o 
   2   3  15       78.76       73.82      3.37 o 
   3   3  15       58.14       52.66      2.94 o 
   4   3  15       29.42       27.04      2.19 o 
   5   3  15      130.12      125.48      4.66 o 
  -3   4  15        3.50        2.34      1.90 o 
  -2   4  15        0.03       -0.26      0.53 o 
  -1   4  15       25.32       26.80      1.43 o 
   0   4  15        3.54        3.54      0.68 o 
   1   4  15       57.24       62.26      3.03 o 
   2   4  15       45.14       49.08      2.70 o 
   3   4  15       37.66       45.26      2.71 o 
   4   4  15       17.53       17.08      1.98 o 
   5   4  15       30.37       26.01      2.18 o 
  -2   5  15        1.06        1.20      0.76 o 
  -1   5  15      161.90      170.10      4.73 o 
   0   5  15       22.55       23.34      1.51 o 
   1   5  15       79.45       78.01      3.53 o 
   2   5  15       36.34       39.34      2.50 o 
   3   5  15        6.58        8.27      1.40 o 
   4   5  15       27.20       30.16      2.40 o 
  -1   6  15        6.90        6.89      1.02 o 
   0   6  15       59.84       59.94      2.25 o 
   1   6  15       11.47       12.19      1.62 o 
   2   6  15       28.55       31.31      2.29 o 
   3   6  15       13.94       15.82      1.87 o 
   4   6  15        0.38        0.53      0.96 o 
   0   7  15       24.08       30.04      2.54 o 
   1   7  15        2.98        1.97      1.03 o 
   2   7  15        7.04        5.98      1.35 o 
   3   7  15        0.05        0.97      0.94 o 
  -1  -6  16      143.17      140.36      5.93 o 
   0  -6  16      238.79      263.75      9.06 o 
   2  -6  16        6.72        4.09      1.25 o 
  -2  -5  16       43.45       43.78      3.05 o 
  -1  -5  16       33.38       30.14      2.53 o 
   0  -5  16       29.20       31.27      2.54 o 
   1  -5  16       38.85       44.22      1.88 o 
   2  -5  16        7.13        5.19      1.01 o 
   3  -5  16        9.00       12.95      1.99 o 
  -3  -4  16        4.00        3.09      1.36 o 
  -2  -4  16       49.89       47.80      3.09 o 
  -1  -4  16       41.25       38.50      2.67 o 
   0  -4  16       43.68       42.26      1.69 o 
   1  -4  16       22.12       22.01      1.52 o 
   2  -4  16       39.09       37.84      2.80 o 
   3  -4  16       72.12       76.50      2.61 o 
  -4  -3  16        7.35        5.93      1.76 o 
  -3  -3  16        0.64        0.60      1.10 o 
  -2  -3  16        5.02        5.72      1.38 o 
  -1  -3  16      111.34      124.79      3.30 o 
   0  -3  16        8.56       11.59      1.60 o 
   1  -3  16       71.29       75.49      2.44 o 
   2  -3  16      164.22      165.58      3.74 o 
   3  -3  16       62.94       64.61      2.28 o 
  -3  -2  16        3.45        4.45      1.32 o 
  -2  -2  16       19.28       16.35      1.78 o 
  -1  -2  16        0.13        0.26      0.48 o 
   0  -2  16       48.32       46.98      2.56 o 
   2  -2  16       65.87       72.70      3.12 o 
   3  -2  16       43.97       45.65      2.64 o 
   4  -2  16        0.03        0.06      0.80 o 
  -2  -1  16       36.75       36.48      1.58 o 
  -1  -1  16      371.60      385.10      7.56 o 
   0  -1  16      208.83      228.58      5.07 o 
   1  -1  16       86.93       86.68      3.75 o 
   3  -1  16       69.73       71.46      3.29 o 
   4  -1  16      118.14      119.12      4.66 o 
  -3   0  16       41.49       45.42      2.49 o 
  -2   0  16       35.76       36.18      2.15 o 
  -1   0  16       47.03       45.96      1.76 o 
   0   0  16       87.02       94.09      2.75 o 
   1   0  16      121.75      126.24      4.72 o 
   2   0  16      124.02      117.52      4.71 o 
   3   0  16        4.77        3.01      0.98 o 
   4   0  16        9.10        9.24      1.49 o 
  -3   1  16        0.08       -0.63      0.63 o 
  -2   1  16       68.58       69.22      2.65 o 
  -1   1  16       16.90       17.90      1.14 o 
   0   1  16      103.44      111.13      3.03 o 
   1   1  16      143.03      143.79      5.14 o 
   2   1  16       10.61       12.36      1.62 o 
   3   1  16       31.24       30.86      2.33 o 
   4   1  16        0.01        0.24      0.73 o 
  -3   2  16       19.30       18.30      1.41 o 
  -2   2  16        0.30        1.20      0.59 o 
  -1   2  16       28.58       30.86      1.59 o 
   0   2  16       22.86       23.44      1.30 o 
   1   2  16        3.24        1.98      0.81 o 
   2   2  16        3.16        2.80      0.91 o 
   3   2  16        5.65        5.25      1.22 o 
   4   2  16       48.00       52.14      2.84 o 
  -3   3  16       31.07       34.52      1.88 o 
  -2   3  16        0.06       -0.28      0.55 o 
  -1   3  16        1.33        1.54      0.59 o 
   0   3  16        1.70        1.49      0.76 o 
   1   3  16        0.08        0.70      0.73 o 
   2   3  16        0.04       -0.07      0.55 o 
   3   3  16       80.82       87.20      4.05 o 
   4   3  16       47.21       47.28      3.05 o 
  -2   4  16       37.00       38.70      1.91 o 
  -1   4  16        0.00        0.05      0.55 o 
   0   4  16        3.03        2.70      0.90 o 
   1   4  16        0.35        0.22      0.65 o 
   2   4  16       41.68       40.62      2.60 o 
   3   4  16       23.71       20.65      2.05 o 
   4   4  16      108.87      107.74      4.82 o 
  -2   5  16        5.92        6.35      1.73 o 
  -1   5  16       12.61       12.75      1.25 o 
   0   5  16        3.17        3.27      1.05 o 
   1   5  16       13.05       14.89      1.76 o 
   2   5  16       40.50       41.62      2.61 o 
   3   5  16       20.78       18.71      2.01 o 
   4   5  16       23.80       21.64      2.28 o 
  -1   6  16        6.46        5.73      1.55 o 
   0   6  16       13.57       15.82      1.88 o 
   1   6  16       15.31       17.11      1.94 o 
   2   6  16       16.22       18.02      1.98 o 
   3   6  16       57.39       57.70      3.30 o 
  -1  -5  17        4.70        5.00      1.45 o 
   0  -5  17        2.33        2.05      1.17 o 
   2  -5  17        7.90        5.79      1.31 o 
  -2  -4  17        1.71        2.02      1.22 o 
  -1  -4  17       12.63       10.89      1.76 o 
   0  -4  17      176.19      180.47      6.76 o 
   1  -4  17      268.76      289.95      5.99 o 
   2  -4  17        4.98        4.70      0.99 o 
   3  -4  17       11.90       11.87      1.87 o 
  -3  -3  17       28.06       28.82      2.65 o 
  -2  -3  17       29.62       28.60      2.37 o 
  -1  -3  17       17.48       15.49      1.87 o 
   0  -3  17       34.18       35.43      2.13 o 
   1  -3  17       12.80       15.69      1.27 o 
   2  -3  17       64.76       69.12      2.58 o 
   3  -3  17       15.63       16.81      1.95 o 
  -2  -2  17       20.70       20.06      2.04 o 
  -1  -2  17        0.07        0.99      0.58 o 
   0  -2  17       79.01       80.12      5.14 o 
   2  -2  17       10.51        7.91      1.28 o 
   3  -2  17       15.48       16.71      1.88 o 
  -2  -1  17        0.16       -0.51      0.51 o 
  -1  -1  17       41.56       42.76      1.80 o 
   0  -1  17       46.47       53.69      2.06 o 
   1  -1  17        4.41        4.27      1.11 o 
   3  -1  17       79.45       85.59      3.71 o 
  -2   0  17        5.94        5.21      1.10 o 
  -1   0  17       12.25       13.44      1.07 o 
   0   0  17        0.03       -0.05      0.51 o 
   1   0  17      109.03      109.35      4.44 o 
   2   0  17      108.74      109.92      4.64 o 
   3   0  17      154.55      170.11      5.58 o 
  -3   1  17        3.02        4.19      1.18 o 
  -2   1  17       22.93       26.63      1.98 o 
  -1   1  17      132.72      135.48      4.93 o 
   0   1  17      238.24      248.71      8.08 o 
   1   1  17      137.71      142.37      5.24 o 
   2   1  17       34.87       33.25      2.37 o 
   3   1  17       69.05       63.70      3.48 o 
   4   1  17      105.87      105.06      4.31 o 
  -3   2  17       22.79       26.54      2.04 o 
  -2   2  17       30.99       33.50      2.32 o 
  -1   2  17       16.86       15.37      1.70 o 
   0   2  17       94.41       97.72      4.10 o 
   1   2  17       35.32       37.91      2.43 o 
   2   2  17      131.50      139.61      5.37 o 
   3   2  17       13.50       14.37      1.92 o 
   4   2  17        1.54        1.69      0.98 o 
  -2   3  17       14.44       12.46      1.67 o 
  -1   3  17       29.87       32.60      2.32 o 
   0   3  17       16.93       19.76      1.92 o 
   1   3  17      112.56      115.19      4.64 o 
   2   3  17       60.79       61.20      3.26 o 
   3   3  17       21.10       20.44      2.18 o 
  -2   4  17        4.92        3.65      1.55 o 
  -1   4  17        9.38        7.63      1.46 o 
   0   4  17        4.41        4.38      1.11 o 
   1   4  17       15.30       14.05      1.77 o 
   2   4  17        1.97        3.58      1.14 o 
   3   4  17        1.40        1.11      1.03 o 
   0   5  17        2.28        2.21      1.01 o 
   1   5  17        7.33        7.80      1.46 o 
   2   5  17        0.23        0.94      0.91 o 
  -1  -4  18       43.13       43.46      3.03 o 
   0  -4  18       73.02       83.73      4.28 o 
   1  -4  18       10.94       12.84      1.66 o 
   2  -4  18        2.19       -0.38      0.90 o 
  -2  -3  18       56.81       70.31      3.92 o 
  -1  -3  18       14.02       11.80      1.80 o 
   0  -3  18        1.12        0.39      0.60 o 
   1  -3  18       14.34       12.21      1.44 o 
   2  -3  18       43.30       46.46      2.70 o 
  -2  -2  18       22.04       23.15      2.29 o 
  -1  -2  18       25.67       24.24      2.47 o 
   0  -2  18       11.37       11.10      1.32 o 
   1  -2  18      258.82      278.55      7.56 o 
   2  -2  18      107.17      122.08      4.51 o 
  -1  -1  18        4.34        3.71      0.79 o 
   0  -1  18       14.52       14.40      1.22 o 
   1  -1  18        3.27        3.19      1.64 o 
   2  -1  18       37.38       43.32      2.54 o 
   3  -1  18        2.92        2.44      1.00 o 
  -2   0  18       25.29       20.20      1.88 o 
  -1   0  18        0.02       -0.18      0.66 o 
   0   0  18        8.01        7.12      0.93 o 
   1   0  18      105.17      108.31      4.58 o 
   2   0  18       28.61       26.20      2.37 o 
   3   0  18        7.11        7.88      1.45 o 
  -2   1  18        2.47        1.38      0.96 o 
  -1   1  18       12.96       11.10      1.55 o 
   0   1  18       12.15       13.41      1.17 o 
   1   1  18       46.92       52.01      2.29 o 
   2   1  18       10.27       13.53      1.85 o 
   3   1  18      118.90      118.11      5.14 o 
  -1   2  18        9.91       11.29      1.62 o 
   0   2  18        2.01        3.74      1.10 o 
   1   2  18        6.53        6.12      2.63 o 
   2   2  18       69.65       72.12      3.75 o 
   3   2  18      196.10      209.08      7.44 o 
  -1   3  18       66.20       71.53      3.61 o 
   0   3  18       86.99       88.57      4.06 o 
   1   3  18      145.70      149.56      5.69 o 
   2   3  18       45.51       45.86      2.91 o 
   1   4  18       34.38       34.66      2.54 o 
   1  -3  19       15.71       16.74      1.78 o 
  -1  -2  19       16.58       18.76      2.13 o 
   0  -2  19       78.37       85.72      3.00 o 
   1  -2  19       10.23        8.82      1.94 o 
  -1  -1  19       52.04       54.29      2.20 o 
   0  -1  19        5.71        5.77      1.01 o 
   1  -1  19        0.54        0.19      0.91 o 
   2  -1  19       99.37      104.72      4.21 o 
  -1   0  19       59.95       66.49      3.41 o 
   0   0  19       10.37       10.86      1.17 o 
   1   0  19       32.54       31.29      1.88 o 
   2   0  19      186.22      194.77      7.06 o 
  -1   1  19        0.71       -0.08      0.84 o 
   0   1  19        5.59        5.83      1.33 o 
   1   1  19        1.13        1.25      1.55 o 
   0   2  19        4.60        4.94      1.22 o 
   1   2  19       18.77       19.26      2.11 o 
   0  -2  20       13.55       16.81      2.04 o 
   0  -1  20       92.58      100.16      3.25 o 
   1   0  20       29.12       29.95      2.77 o 
                                                 
